# Supplementary material for: Ultrasound detected increase in optic disk height to identify elevated intracranial pressure: a systematic review
Source: Ultrasound J. 2023 May 25;15:26. doi: 10.1186/s13089-023-00324-7 (PMC10212868; doi:10.1186/s13089-023-00324-7)
Supplement: Supplementary file 1 — Additional file: 1. Bias analysis. [file 13089_2023_324_MOESM1_ESM.xlsx]

## Sheet: Bias Analysis
Study	Study Type	DOMAIN 1: PATIENT SELECTION (Yes/No/Unclear)			Domain 1 summative (RISK:LOW/HIGH/UNCLEAR)		DOMAIN 2: INDEX TEST(S) (Yes/No/Unclear)		Domain 2 summative (RISK: LOW/HIGH/UNCLEAR)		DOMAIN 3: REFERENCE STANDARD (Yes/No/Unclear)		Domain 3 summative (RISK: LOW/HIGH/UNCLEAR)		DOMAIN 4: FLOW AND TIMING (Yes/No/Unclear)				Domain 4 summative (RISK: LOW/HIGH/UNCLEAR)
	Study Design (RCT, observational, etc..)	Was a consecutive or random sample of patients enrolled?	Was a case-control design avoided?	Did the study avoid inappropriate exclusions?	Could the selection of patients have introduced bias?	Is there concern that the included patients do not match the review question?	Were the index test results interpreted without knowledge of the results of the reference standard?	If a threshold was used, was it pre-specified?	Could the conduct or interpretation of the index test have introduced bias?	Is there concern that the index test, its conduct, or interpretation differ from the review question?	Is the reference standard likely to correctly classify the target condition?	Were the reference standard results interpreted without knowledge of the results of the index test?	Could the reference standard, its conduct, or its interpretation have introduced bias?	Is there concern that the target condition as defined by the reference standard does not match the review question?	Was there an appropriate interval between index test(s) and reference standard?	Did all patients receive a reference standard?	Did patients receive the same reference standard?	Were all patients included in the analysis?	Could the patient flow have introduced bias?
Agrawal et al. 2020	Observational	Yes	Yes	Yes	Low	No	Yes	not used	Low	Low	yes	yes	Low	Low	yes	yes	yes	yes	Low
Chang et al. 2017	Observational	No	No	No	High	No	Yes	Not used	Low	Low	no reference standard	no reference standard	No ref standard	n/a	n/a	n/a	n/a	yes	Low
Jia et al. 2020	Observational	No	No	Unclear	High	Low	No	Not used	High	Low	No reference standard states	no reference standard	no ref standard clearly stated	n/a	n/a	n/a	n/a	yes	High
Ben-Yakov et al. 2015	Case Report	No	Yes	Unclear	High	Low	Yes	Not used	High	Low	Yes	No	High	Low	Yes	Yes	No	Unclear	Unclear
Lochner et al. 2016	Case control	No	No	Yes	Unclear	Low	Yes	Yes	Low	Low	No reference standard	No reference standsard	No ref standard	N/a	n/a	n/a	n/a	Yes	Low
Titianova et al. 2012	Case control	No	No	Unclear	High	Low	Unclear	No	Unclear	Low	No reference standard	No reference standard	No reference standard	n/a	n/a	n/a	n/a	yes	Unclear
Marchese et al. 2015	Case Report	No	Yes	Unclear	High	Low	No	No	High	Low	Yes	No	High	Low	Yes	Yes	no	Unclear	Unclear
Marchese et al. 2018	Cohort	No	Yes	Yes	High	Low	Yes	Yes	Low	Low	Yes	Yes	Low	Low	Yes	Yes	Yes	Yes	Low
Sinclair et al. 2010	Cohort	No	No	No	High	Low	Yes	No	Unclear	Low	Yes	Unclear	High	Low	Yes	No	Yes	Yes	Unclear
Simenc et al. 2018	Case control	Yes	No	Yes	High	Low	N/A	Yes	High	Low	No reference standar	No reference standar	No reference standar	N/a	n/a	n/a	n/a	yes	Unclear
Lochner et al. 2018	Cohort	Yes	No	Yes	High	Low	No	Yes	High	Low	Yes	Yes	High	Low	Yes	Yes	Yes	Yes	Low
Hansen et al. 1994	case control	Unclear	No	Yes	high	Low	Unclear	No	High	Low	Yes	Yes	High	Low	Yes	Yes	Yes	Yes	High
Teismann et al. 2013	Observational	No	No	Yes	High	Low	Yes	No	Low	Low	Yes	Yes	Low	Low	Yes	Yes	Yes	Yes	Low
Braun et al. 2014	Case Report	No	Yes	Unclear	High	Low	N/A	No	Low	Low	No reference standard	No reference standard	No reference standard	n/a	n/a	n/a	n/a	Yes	Low
Mohson et al. 2019	case control	Unclear	No	No	Unclear	Low	Yes	Yes	Low	Low	Yes	Unclear	Low	Low	Yes	No	Yes	Yes	Unclear
Ebraheim et al. 2018	case control	Unclear	No	Yes	Unclear	Low	Yes	Not used	Low	Low	Yes	Unclear	Low	Low	Yes	No	Yes	Yes	High
Jeub et al. 2020	case control	Yes	No	Yes	Unclear	Low	Unclear	Not used	Low	Low	Yes	Yes	Low	Low	Yes	Yes	Yes	Yes	High
Bäuerle et al. 2011	Case control	Unclear	No	Yes	Unclear	Low	Yes	Not used	Low	Low	Yes	Yes	High	Low	Yes	No	Yes	Yes	High
Neudorfer et al. 2013	Observational	Yes	Yes	No	High	Low	No	Yes	Low	Low	Yes	Unclear	Low	Low	Yes	No	Yes	No	High
Chiant et al. 2015	Case Report	Unclear	Yes	Unclear	High	Low	N/A	No	Unclear	Low	No reference standard	No reference standard	No reference standard	N/A	N/A	N/A	N/A	Yes	Unclear
Tamburrelli et al. 2000	Case control	Unclear	Yes	Yes	High	Low	No	No	Low	Low	Yes	No	Low	Low	Yes	Yes	No	Yes	High
Daulaire et al. 2012	Case Report	No	Yes	Unclear	High	Low	No	Not used	High	Low	Yes	No	High	Low	Yes	No	No	Yes	Low
Huo et al. 2021	Case Report	No	Yes	Unclear	High	Low	N/A	Yes	High	Low	No reference standard	No	No reference standard stated	n/a	n/a	no	no	yes	High
Jiang et al. 2022	Cohort	Yes	Yes	Yes	High	Low	Yes	Yes	Low	Low	Yes	Yes	Low	Low	Yes	Yes	Yes	Yes	Low
Tessaro et al. 2021	Cohort	Yes	Yes	Yes	High	Low	Yes	Yes	Low	Low	Yes	Yes	Low	Low	Yes	Yes	No	Yes	Low
Gauthey et al. 2022	Observational	No	Yes	Yes	High	Low	N/A	Not used	Low	Low	no reference standard	no reference standard	No ref standard	N/A	N/A	No	No	No	High
Knodel et al. 2021	Case-control	Yes	No	Yes	High	Low	Yes	Yes	Low	Low	Yes	Yes	Low	Low	Yes	No	Yes	No	Low
Korsbaek et al. 2022	Case-control	Yes	No	Yes	High	Low	Yes	Not used	Low	Low	Yes	Unclear	Low	Low	Yes	Yes	Yes	No	Low
Yu et al. 2023	Cohort	Yes	Yes	Yes	High	Low	Yes	Not used	Low	Low	Yes	Yes	Low	Low	Yes	Yes	Yes	Yes	Low

## Sheet: Titles and Participants
Title	Resident Review by Full Text	Ghadi Full Text	Abstract	Edition	Column1	Column2	Column3	Author	#Participants
A Prospective Study of Optic Nerve Ultrasound for the Detection of Elevated Intracranial Pressure in Severe Traumatic Brain Injury	y	y	OBJECTIVES: Intracranial pressure monitoring plays a critical role in the management of severe traumatic brain injury. Our objective was to evaluate the accuracy of optic nerve sheath diameter as a noninvasive screening test for the detection of elevated intracranial pressure and prediction of intracranial pressure treatment intensity. DESIGN: Prospective, blinded study of diagnostic accuracy. SE…	2020-10-14				Agrawal et al.	120 adults
Accuracy of Diagnostic Imaging Modalities for Classifying Pediatric Eyes as Papilledema Versus Pseudopapilledema	y	y	PURPOSE: To identify the most accurate diagnostic imaging modality for classifying pediatric eyes as papilledema (PE) or pseudopapilledema (PPE). DESIGN: Prospective observational study. SUBJECTS: Nineteen children between the ages of 5 and 18 years were recruited. Five children (10 eyes) with PE, 11 children (19 eyes) with PPE owing to suspected buried optic disc drusen (ODD), and 3 children (6 …	2017-07-25				Chang et al.	19 children
Diagnostic Value of Systematic Imaging Examination in Embedded Optic Disc Drusen in Adolescents with Mild Visual Impairment	n	y	AIM: To evaluate the diagnostic value of systematic ophthalmologic imaging examination in the diagnosis of embedded optic disc drusen (ODD) in adolescents with mild visual impairment. METHODS: Eleven patients were evaluated through optometric examination, fundus photography, visual field inspection, optical coherence tomography (OCT), ultrasonography (US), and fundus fluorescein angiography (FFA)…		2020-04-24			Jia et al.	11 (13-23 y.o.)
Emergency point-of-care ultrasound detection of papilledema in the pediatric emergency department	y	y	The application of emergency point-of-care ultrasound has been expanding in pediatric emergency medicine for a decade. In this case series, we describe the detection of papilledema in patients presenting to the pediatric emergency department using this technology and its potential impact on their clinical care.					Ben-Yakov et al.	4 children
Feasibility and usefulness of ultrasonography in idiopathic intracranial hypertension or secondary intracranial hypertension	y	y	BACKGROUND: Transorbital sonography (TOS) has been proven to be able to non-invasively detect elevated intracranial pressure. In this condition TOS shows an increase in optic nerve sheath diameter (ONSD). It has been suggested that internal jugular vein valve insufficiency (IJVVI) may represent a factor contributing to the pathogenesis of idiopathic intracranial hypertension (IIH). The aim of thi…	2016-06-03				Lochner et al.	42 adults
Four-dimensional ultrasound imaging in neuro-ophthalmology	y	y	Purpose: To demonstrate diagnostic abilities of space-time (4D) ultrasound imaging in patients with eye pathology and some neuro-ophthalmic syndromes. Methods: Fifteen healthy controls and 15 patients with eye pathology (papilledema, retinal detachment, macular degeneration and intraocular metastasis) were studied by multimodal (color duplex, B-flow and 3D/4D imaging) sonography. Results: Normal …					Titianova et al.	30 adults
Identification of optic disc elevation and the crescent sign using point-of-care ocular ultrasound in children	y	y	Point-of-care ocular ultrasound has been used to detect papilledema. In previous studies, investigators have evaluated only optic nerve sheath diameter as a screen for increased intracranial pressure. In this series of 4 children, we demonstrate 2 additional optic nerve abnormalities using point-of-care ocular ultrasound: optic disc elevation and the crescent sign. Assessing the optic nerve for e…	2015-04-02				Marchese et al.	4 children
Identification of Optic Nerve Swelling Using Point-of-Care Ocular Ultrasound in Children	y	y	OBJECTIVE: The aim of this study was to determine the feasibility and accuracy of point-of-care (POC) ocular ultrasound (US) when performed by a pediatric emergency medicine (PEM) physician to detect optic nerve abnormalities concerning for swelling, as compared with the fundus examination performed by an ophthalmologist. METHODS: This was a single-center, prospective cohort pilot study of childr…	2017-02-02				Marchese et al. 2	76 children
Low energy diet and intracranial pressure in women with idiopathic intracranial hypertension: prospective cohort study	y	y	OBJECTIVE: To observe intracranial pressure in women with idiopathic intracranial hypertension who follow a low energy diet. DESIGN: Prospective cohort study. SETTING: Outpatient department and the clinical research facility based at two separate hospitals within the United Kingdom. PARTICIPANTS: 25 women with body mass index (BMI) >25, with active (papilloedema and intracranial pressure >25 cm H…	y	2010-07-09			Sinclair et al.	25 adult women
Ocular ultrasonography for diagnosing increased intracranial pressure in patients with severe preeclampsia	y	y	BACKGROUND: Ultrasound measurements of optic nerve sheath diameter (ONSD) and optic disc height (ODH) measured outside pregnancy correlate with intracranial hypertension. Data on the usefulness of ocular ultrasonography in preeclampsia are limited. OBJECTIVE: To determine whether ONSD and ODH are greater in patients with features of severe preeclampsia compared to healthy controls. METHODS: Conse…	2018-07-31				Simenc et al.	60 adult women
Ocular ultrasound for monitoring pseudotumor cerebri syndrome	y	y	The aim of this study was to evaluate the feasibility of ocular ultrasound in the follow-up of pseudotumor cerebri syndrome and to correlate ultrasound with clinical parameters. In a cohort study of 22 consecutive adult patients, ocular ultrasound was performed measuring optic nerve sheath diameter, optic nerve diameter, and optic disc elevation compared with symptoms referred by the patients. Th…	2017-12-16				Lochner et al. 2018	22 adults
Optic nerve sheath enlargement in acute intracranial hypertension	n	y	B-scan sonography can image the optic nerve and allows to measure the sheath diameter on-line. For to adult control subjects the optic nerve sheath (ONS) diameter ranged between 2.9 and 4.3 mm (mean 3.6). In the follow-up of 16 severe acutely brain injured patients (cerebrovascular and traumatic disease) leading to elevated intracranial pressure, ONS-diameters were significantly enlarged (mean 5.…					Hansen et al.	36 adults
Point-of-care ocular ultrasound to detect optic disc swelling	y	y	OBJECTIVES: Emergency physicians (EPs) frequently evaluate patients at risk for diseases that cause optic disc swelling, and they may encounter conditions that make traditional fundoscopy difficult or impossible. The objective was to assess whether EP-performed point-of-care (POC) ultrasound (US) could accurately assess swelling of the optic disc. METHODS: This was a blinded, prospective study us…	2013-09-21				Teismann et al.	14 adults
Point-of-care ultrasonography for the identification of 2 children with optic disc drusen mimicking papilledema	y	y	We present 2 cases of asymptomatic patients who were found to have raised and blurred optic discs on physical examination, suggestive of papilledema. Evaluation in the emergency department revealed 2 well-appearing children with normal vital signs and neurologic evaluation results, without symptoms of increased intracranial pressure. Point-of-care ocular ultrasonography was performed on both chil…	2014-07-06				Braun et al.	2 children
Role of Orbital Ultrasound in the Assessment of Clinically Detected Papilledema	y	y	BACKGROUND: Increased intracranial pressure (ICP) is frequently seen, and it is considered a serious problem that needs a careful assessment and management, especially by easy and least invasive modalities. OBJECTIVE: The objective of the study is to assess the optic nerve sheath diameter (ONSD) using transorbital ultrasound (US) as a marker and indicator for diagnosing raised intracranial pressu…	2019-12-24				Mohson et al.	80 adults
Sonographic assessment of optic nerve and ophthalmic vessels in patients with idiopathic intracranial hypertension	y	y	BACKGROUND: Early diagnosis and proper monitoring of intracranial pressure (ICP) in idiopathic intracranial hypertension (IIH) could reduce morbidity. OBJECTIVES: The objective was to explore and monitor reflection of raised ICP in IIH on optic nerve sheath diameter (ONSD), papillary height and ophthalmic vessels hemodynamics, using transorbital sonography (TOS). METHODS: The study included 24 II…	2018-05-26				Ba¨uerle et al.	54 adults
Sonographic assessment of the optic nerve and the central retinal artery in idiopathic intracranial hypertension	y	y	Transorbital sonography easily detects papilledema and enlarged optic nerve sheath diameters (ONSD) in IIH (idiopathic intracranial hypertension) patients. As the central retinal artery is located within the optic nerve, its hemodynamic properties might be affected by the increased pressure. In this study we assessed the diagnostic usefulness of transorbital sonography in IIH with a special focus…	2019-09-22				Jeub et al.	39 adults
Sonographic assessment of the optic nerve sheath in idiopathic intracranial hypertension	y	y	The aim of this work was to investigate the potential of ultrasound-based optic nerve sheath diameter (ONSD) measurements in detecting raised intracranial pressure in patients with idiopathic intracranial hypertension (IIH) and to describe ONSD response to lumbar puncture. In ten patients with newly diagnosed IIH, transorbital sonography was carried out to assess ONSD, OND (optic nerve diameter),…	2011-04-28				Bäuerle et al.	35 adults
The efficacy of optic nerve ultrasonography for differentiating papilloedema from pseudopapilloedema in eyes with swollen optic discs	n	y	PURPOSE: To evaluate the diagnostic yield of optic nerve ultrasonography (US) in distinguishing between papilloedema (swollen discs owing to raised intracranial pressure) and pseudopapilloedema. METHODS: We prospectively evaluated all patients with bilateral optic disc swelling who underwent a complete neuro-ophthalmological examination. Suitable patients were referred for neuroimaging (computeri…	2011-09-29				Neudorfer et al.	44 mixed adult + children
The efficacy of orbital ultrasonography and magnetic resonance imaging findings with direct measurement of intracranial pressure in distinguishing papilledema from pseudopapilledema	y	n - does not distinguish ODE	INTRODUCTION: The goal of this study was to evaluate the utility of orbital ultrasonography and magnetic resonance imaging in the diagnosis of idiopathic intracranial hypertension (IIH). METHOD: We reviewed the medical records of patients referred to our department for suspected IIH. RESULTS: Seven children were diagnosed with IIH. Nine children revealed pseudopapilledema by optic coherence tomog…	2017-05-24				Ozturk et al.	16 children
The usefulness of multimodal imaging for differentiating pseudopapilloedema and true swelling of the optic nerve head: a review and case series	y	y	Ophthalmic practitioners have to make a critical differential diagnosis in cases of an elevated optic nerve head. They have to discriminate between pseudopapilloedema (benign elevation of the optic nerve head) and true swelling of the optic nerve head. This decision has significant implications for appropriate patient management. Assessment of the optic disc prior to the advanced imaging techniqu…		2014-10-16			Chiant et al.	5 adults
Ultrasonographic evaluation of optic disc swelling: comparison with CSLO in idiopathic intracranial hypertension	y	y	PURPOSE: To determine the accuracy and reproducibility of ultrasonographic (US) readings of optic disc elevations in patients with papilledema compared with confocal scanning laser ophthalmoscope (CSLO) measurements. METHODS: One randomly selected eye of 22 patients with idiopathic intracranial hypertension (IIH) and a variable degree of optic disc swelling underwent five and three repeated measu…	2000-09-01				Tamburrelli et al.	36 adults
Ultrasound assessment of optic disc edema in patients with headache	y	y	Point-of-care ocular ultrasonography is emerging as a powerful tool to evaluate emergency department (ED) patients at risk for ophthalmologic and intracranial pathology.We present cases of 3 patients in whom optic disc swelling was identified using ocular ultrasound. Causes for optic disc swelling in our patients included idiopathic intracranial hypertension, secondary syphilis, and malignant hyp…	2011-10-28				Daulaire et al.	3 adults
Utility of Point-of-Care Ultrasound in the Diagnosis of Idiopathic Intracranial Hypertension in the Emergency Department	y	y	BACKGROUND: Emergency physicians are frequently required to identify and triage patients with increased intracranial pressure (ICP). Idiopathic intracranial hypertension (IIH) is a possible cause that must be considered. Its prognosis depends on prompt recognition and treatment, and progression of the disease can lead to permanent vision loss and considerable morbidity. Point-of-care ultrasound c…	2020-10-25				Huo et al.	5 adults

## Sheet: Dr. Chiem Review by Full Text
#	Title	Dr Chiem Review by Full Text	Ghadi Full Text	Abstract	Date of Publication	ISBN	Pages	Journal	Volume	Column8	Column9	Column10	Volume 2	Pages 2	Issue 2	ISBN 2	Accession Number	Reason for Exclusion	DOI	Edition	Column1	Column2	Column3	URL
120	B-Mode Transorbital Ultrasonography for the Diagnosis of Idiopathic Intracranial Hypertension: A Systematic Review and Meta-Analysis	Yes	n - systematic review	In patients with idiopathic intracranial hypertension (IIH), transorbital sonography (TOS) may reveal an enlargement of the optic nerve sheath diameter (ONSD) and the presence of optic disc elevation (ODE), as a sign of an increase in intracranial pressure (ICP). We systematically reviewed the TOS findings in adults with IIH. MEDLINE, EMBASE, Cochrane Library and CENTRAL (1966 - May 2017) were se…	2019	0172-4614	247-252	Ultraschall in der Medizin	40	2	2018-10-23	https://pubmed.ncbi.nlm.nih.gov/30347420/	40	247-252	2	0172-4614	30347420		10.1055/a-0719-4903	2018-10-23
313	Detection of drusen of the optic disc in children by B-scan ultrasonography	unable to get full text; but looks like a case report	Full text not available	Distinguishing between anomalous elevation of the optic disc caused by buried drusen and true papilledema can often be clinically difficult. In a prospective study of 18 children with drusen of the optic disc B-scan ultrasonography with a lowered sensitivity was found to be useful in the uncooperative child. A rational approach to the investigation of elevation of the optic disc in children is of…	1983	0008-4182 (Print) 0008-4182	266-268	Canadian Journal of Ophthalmology	18	6	1983-10-01		18	266-268	6	0008-4182 (Print) 0008-4182	6197149		https://pubmed.ncbi.nlm.nih.gov/6197149/	1983-10-01
316	Detection of Optic Disc Drusen in Children Using Ultrasound through the Lens and Avoiding the Lens-Point of Care Ultrasound Technique of Evaluation Revisited	No; they didn't actually assess test characteristics but just estimated them; also no report on papilledema group. However interesting modification to avoid the lens to detect drusen.	y	AIM: To assess whether the detection rate of optic disc drusen (ODD) in children with swollen optic discs varies if the ultrasound scan (USS) is performed through the lens or avoiding the lens. METHODS: Retrospective review of the ultrasound machine database for all patients who underwent USS for swollen discs in the department of pediatric ophthalmology, UPMC Children's Hospital of Pittsburgh. O…	2019	2077-0383 (Print) 2077-0383		J Clin Med	8	9	2019-09-25		8		9	2077-0383 (Print) 2077-0383	31547278		10.3390/jcm8091449	2019-09-25
337	Diagnostic Value of Systematic Imaging Examination in Embedded Optic Disc Drusen in Adolescents with Mild Visual Impairment	Yes	y	AIM: To evaluate the diagnostic value of systematic ophthalmologic imaging examination in the diagnosis of embedded optic disc drusen (ODD) in adolescents with mild visual impairment. METHODS: Eleven patients were evaluated through optometric examination, fundus photography, visual field inspection, optical coherence tomography (OCT), ultrasonography (US), and fundus fluorescein angiography (FFA)…	2020	2090-004X (Print) 2090-004x	6973587	J Ophthalmol	2020		2020-04-24		2020	6973587		2090-004X (Print) 2090-004x	32322411		10.1155/2020/6973587		2020-04-24
598	Neural and dural optic nerve measurements with A-scan ultrasonography	No; but interesting historical article!	y	Ultrasonography has been shown to be of great value in studying drusen, cupping, and elevation of the optic disk, as well as mass lesions of the orbital optic nerve. We have found A-scan ultrasonography to be an accurate and simple method of measuring both the diameter of the retrobulbar optic nerve and the size of the subdural perineural space. We have found the intervaginal space of the retrobu…	1978	0038-4348 (Print) 0038-4348	399-400	Southern Medical Journal	71	4	1978-04-01		71	399-400	4	0038-4348 (Print) 0038-4348	635616		10.1097/00007611-197804000-00017	1978-04-01
767	Optic nerve sheath enlargement in acute intracranial hypertension	Yes	y	B-scan sonography can image the optic nerve and allows to measure the sheath diameter on-line. For to adult control subjects the optic nerve sheath (ONS) diameter ranged between 2.9 and 4.3 mm (mean 3.6). In the follow-up of 16 severe acutely brain injured patients (cerebrovascular and traumatic disease) leading to elevated intracranial pressure, ONS-diameters were significantly enlarged (mean 5.…	1994	0165-8107	345-354	Neuro-Ophthalmology	14	6			14	345-354	6	0165-8107			https://www.tandfonline.com/doi/abs/
1065	The efficacy of optic nerve ultrasonography for differentiating papilloedema from pseudopapilloedema in eyes with swollen optic discs	Yes; good study assessing optic nerve width as opposed to ONSD	y	PURPOSE: To evaluate the diagnostic yield of optic nerve ultrasonography (US) in distinguishing between papilloedema (swollen discs owing to raised intracranial pressure) and pseudopapilloedema. METHODS: We prospectively evaluated all patients with bilateral optic disc swelling who underwent a complete neuro-ophthalmological examination. Suitable patients were referred for neuroimaging (computeri…	2013	1755-375x	376-380	Acta Ophthalmol	91	4	2011-09-29		91	376-380	4	1755-375x	21951833		10.1111/j.1755-3768.2011.02253.x	2011-09-29
1066	The efficacy of orbital ultrasonography and magnetic resonance imaging findings with direct measurement of intracranial pressure in distinguishing papilledema from pseudopapilledema	Yes	n - does not distinguish ODE	INTRODUCTION: The goal of this study was to evaluate the utility of orbital ultrasonography and magnetic resonance imaging in the diagnosis of idiopathic intracranial hypertension (IIH). METHOD: We reviewed the medical records of patients referred to our department for suspected IIH. RESULTS: Seven children were diagnosed with IIH. Nine children revealed pseudopapilledema by optic coherence tomog…	2017	0256-7040	1501-1507	Child's Nervous System	33	9	2017-05-24		33	1501-1507	9	0256-7040	28534259		10.1007/s00381-017-3454-6	2017-05-24
1152	Ultrasonographic investigation of optic neuritis	No; different disease in optic neuritis, and also comparison used visual loss	n - no mention of ODE	A pilot echographic study was conducted to determine the incidence and severity of optic nerve swelling in acute 'idiopathic' optic neuritis and to examine cerebrospinal fluid dynamics in the subarachnoid space, employing the method of standardised echography and the '30 degrees test'. An attempt was made to correlate the degree of nerve swelling with the initial visual loss and with the rate and…	1995	0950-222X (Print) 0950-222x	488-494	Eye (London, England)	9 ( Pt 4)		1995-01-01		9 ( Pt 4)	488-494		0950-222X (Print) 0950-222x	7498573		10.1038/eye.1995.113	1995-01-01

## Sheet: Resident Review by Full Text
#	Title	Resident Review by Full Text	Ghadi Full Text	Abstract	Date of Publication	ISBN	Pages	Journal	Volume	Column8	Column9	Column10	Volume 2	Pages 2	Issue 2	ISBN 2	Accession Number	Reason for Exclusion	DOI	Edition	Column1	Column2	Column3	URL	Author	Year Published	Study Aim/Objective	Study Design	#Participants	#Condition	#Ultrasound	#Outcome Sensitivity and Specificity	#Outcome Other	#Outcome ODH	Participants (recruitment, disease, health status,	Participant Demographics (age, gender, ethnicity)	Sample Size	Setting	Inclusions	Exclusions	Ultrasound Information / equipment / scanning technique / who is scanning patients	Gold Standard	When / how often	Optic Disk Elevation Definition	Pathology being studied	Study Outcomes	Data
28	A multimodal non-invasive approach for intracranial hypertension detection: A single-center prospective study	n	n - poster	Introduction Intracranial cerebral pressure (ICP) monitoring is an integral part of acute brain injury management. While invasive ICP monitor is the gold standard, there are several medical conditions that preclude its placement. Non-invasive ICP assessment tests (e.g. optic nerve sheath diameter, optic nerve disk elevation, pulsatility index, pupillary reactivity etc) have moderate accuracy when…	2019	1556-0961	S82	Neurocritical Care	31	1			31	S82	1	1556-0961			10.1007/s12028-019-00857-7
34	A Prospective Study of Optic Nerve Ultrasound for the Detection of Elevated Intracranial Pressure in Severe Traumatic Brain Injury	y	y	OBJECTIVES: Intracranial pressure monitoring plays a critical role in the management of severe traumatic brain injury. Our objective was to evaluate the accuracy of optic nerve sheath diameter as a noninvasive screening test for the detection of elevated intracranial pressure and prediction of intracranial pressure treatment intensity. DESIGN: Prospective, blinded study of diagnostic accuracy. SE…	2020	0090-3493 (Print) 0090-3493	e1278-e1285	Critical Care Medicine	48	12	2020-10-14	https://pubmed.ncbi.nlm.nih.gov/33048902/	48	e1278-e1285	12	0090-3493 (Print) 0090-3493	33048902		10.1097/ccm.0000000000004689	2020-10-14
49	Accuracy of Diagnostic Imaging Modalities for Classifying Pediatric Eyes as Papilledema Versus Pseudopapilledema	y	y	PURPOSE: To identify the most accurate diagnostic imaging modality for classifying pediatric eyes as papilledema (PE) or pseudopapilledema (PPE). DESIGN: Prospective observational study. SUBJECTS: Nineteen children between the ages of 5 and 18 years were recruited. Five children (10 eyes) with PE, 11 children (19 eyes) with PPE owing to suspected buried optic disc drusen (ODD), and 3 children (6 …	2017	0161-6420	1839-1848	Ophthalmology	124	12	2017-07-25	https://pubmed.ncbi.nlm.nih.gov/28732589/	124	1839-1848	12	0161-6420	28732589		10.1016/j.ophtha.2017.06.016	2017-07-25
52	Accuracy of ultrasonography, fundus photography, autofluorescence (AF), fluorescein angiography (FA), and optical coherence tomography (OCT) in differentiating pseudopapilledema from true optic disk edema (ODE) in children	n (not sure if abstract vs article)	n - no full text	Introduction: Differentiation between pseudopapilledema and true optic disk edema (ODE) in children is challenging because drusen, the most common cause of pseudopapilledema, are often buried and non-calcified at this age. The optimal method for differentiating pseudopapilledema from ODE in children is unknown. Methods: We prospectively recruited children (5-18 years old) diagnosed with pseudopap…	2017	1528-3933	e6	Journal of AAPOS	21	4			21	e6	4	1528-3933			10.1016/j.jaapos.2017.07.016
89	Anomalous optic disc elevation associated with ultrasonographic evidence of increased subarachnoid fluid	n	n - case report	The presence of increased subarachnoid fluid around the optic nerve as measured by ultrasound has been shown to be associated with elevated intracranial pressure, as well as a number of other conditions. This finding has proved useful for distinguishing optic disc elevation secondary to papilledema from disc elevation attributable to other causes. This report describes a patient with anomalous op…	2000	1070-8022 (Print) 1070-8022	25-27	Journal of Neuro-Ophthalmology	20	1	2000-04-19	https://pubmed.ncbi.nlm.nih.gov/10770503/	20	25-27	1	1070-8022 (Print) 1070-8022	10770503		10.1097/00041327-200020010-00009	2000-04-19
120	B-Mode Transorbital Ultrasonography for the Diagnosis of Idiopathic Intracranial Hypertension: A Systematic Review and Meta-Analysis	y	n - systematic review	In patients with idiopathic intracranial hypertension (IIH), transorbital sonography (TOS) may reveal an enlargement of the optic nerve sheath diameter (ONSD) and the presence of optic disc elevation (ODE), as a sign of an increase in intracranial pressure (ICP). We systematically reviewed the TOS findings in adults with IIH. MEDLINE, EMBASE, Cochrane Library and CENTRAL (1966 - May 2017) were se…	2019	0172-4614	247-252	Ultraschall in der Medizin	40	2	2018-10-23	https://pubmed.ncbi.nlm.nih.gov/30347420/	40	247-252	2	0172-4614	30347420		10.1055/a-0719-4903	2018-10-23
150	Bilateral optic disc swelling; is a CT scan necessary?	n		A 47 year old man sustained a head injury after tripping. He presented to the accident and emergency department next morning where head x ray revealed no fractures. However, the casualty doctor found bilateral blurred optic disc margins on ophthalmoscopy. Although his head injury was classed as non-serious, an urgent computed tomography scan was ordered and an ophthalmic opinion sought. After det…	2005	1472-0205 (Print) 1472-0205	827-830	Emergency Medicine Journal	22	11	2005-10-26		22	827-830	11	1472-0205 (Print) 1472-0205	16244354		10.1136/emj.2003.012971		2005-10-26
259	Comparison between 10 & 20 MHz Ultrasound in the assessment of patients with optic disc drusen	n (can only get abstract)	n - abstract	Abstract: : Purpose:Optic disc drusen is a common cause of pseudopapilloedema and is an important differential diagnosis of disc swelling. Ultrasound is a successful means of identifying the calcified areas within the disc, which establishes the presence of drusen. However, when there is surface drusen only, or the calcified areas are small, conventional 10 MHz imaging may not identify the calcif…	2004		ARVO E‐abstract 2409	IOVS	45				45	ARVO E‐abstract 2409					https://iovs.arvojournals.org/article.aspx?articleid=2407949
311	Detecting optic nerve head swelling on ultrasound and optical coherence tomography in children and young people: an observational study	n	n - no mention of ODE	BACKGROUND: Following high-profile cases, referrals for evaluation of 'suspicious optic discs' to eye clinics in the UK have sharply increased, asking ophthalmologists to reliably distinguish between true and pseudopapilloedema. Optic nerve sheath dilatation (ONSD) on ocular ultrasound (US) is considered a reliable sign of true papilloedema, but this test is not widely available. Recently, anteri…	2018	0007-1161	318-322	British Journal of Ophthalmology	102	3	2017-06-24		102	318-322	3	0007-1161	28637781		10.1136/bjophthalmol-2017-310196	2017-06-24
313	Detection of drusen of the optic disc in children by B-scan ultrasonography	y (think so but can't get paper)	Full text not available	Distinguishing between anomalous elevation of the optic disc caused by buried drusen and true papilledema can often be clinically difficult. In a prospective study of 18 children with drusen of the optic disc B-scan ultrasonography with a lowered sensitivity was found to be useful in the uncooperative child. A rational approach to the investigation of elevation of the optic disc in children is of…	1983	0008-4182 (Print) 0008-4182	266-268	Canadian Journal of Ophthalmology	18	6	1983-10-01		18	266-268	6	0008-4182 (Print) 0008-4182	6197149		https://pubmed.ncbi.nlm.nih.gov/6197149/	1983-10-01
316	Detection of Optic Disc Drusen in Children Using Ultrasound through the Lens and Avoiding the Lens-Point of Care Ultrasound Technique of Evaluation Revisited	n	y	AIM: To assess whether the detection rate of optic disc drusen (ODD) in children with swollen optic discs varies if the ultrasound scan (USS) is performed through the lens or avoiding the lens. METHODS: Retrospective review of the ultrasound machine database for all patients who underwent USS for swollen discs in the department of pediatric ophthalmology, UPMC Children's Hospital of Pittsburgh. O…	2019	2077-0383 (Print) 2077-0383		J Clin Med	8	9	2019-09-25		8		9	2077-0383 (Print) 2077-0383	31547278		10.3390/jcm8091449	2019-09-25
325	Diagnosis and Imaging of Optic Nerve Head Drusen	n		The presence of optic nerve swelling in pediatric patients is a frequent cause for referral to pediatric ophthalmologists and neuro-ophthalmologists because this finding can be the harbinger of serious neurologic disease including brain tumor, demyelinating disease, infiltrative disease of the optic nerve, or idiopathic intracranial hypertension. Optic nerve head drusen (ONHD) are common and can …	2019	0882-0538	256-263	Seminars in Ophthalmology	34	4	2019-06-04		34	256-263	4	0882-0538	31157991		10.1080/08820538.2019.1620804		2019-06-04
337	Diagnostic Value of Systematic Imaging Examination in Embedded Optic Disc Drusen in Adolescents with Mild Visual Impairment	n	y	AIM: To evaluate the diagnostic value of systematic ophthalmologic imaging examination in the diagnosis of embedded optic disc drusen (ODD) in adolescents with mild visual impairment. METHODS: Eleven patients were evaluated through optometric examination, fundus photography, visual field inspection, optical coherence tomography (OCT), ultrasonography (US), and fundus fluorescein angiography (FFA)…	2020	2090-004X (Print) 2090-004x	6973587	J Ophthalmol	2020		2020-04-24		2020	6973587		2090-004X (Print) 2090-004x	32322411		10.1155/2020/6973587		2020-04-24
388	Emergency point-of-care ultrasound detection of papilledema in the pediatric emergency department	y	y	The application of emergency point-of-care ultrasound has been expanding in pediatric emergency medicine for a decade. In this case series, we describe the detection of papilledema in patients presenting to the pediatric emergency department using this technology and its potential impact on their clinical care.	2015	1535-1815 0749-5161	766-770	Pediatric Emergency Care	31	11			31	766-770	11	1535-1815 0749-5161			10.1097/PEC.0000000000000597
419	Feasibility and usefulness of ultrasonography in idiopathic intracranial hypertension or secondary intracranial hypertension	y	y	BACKGROUND: Transorbital sonography (TOS) has been proven to be able to non-invasively detect elevated intracranial pressure. In this condition TOS shows an increase in optic nerve sheath diameter (ONSD). It has been suggested that internal jugular vein valve insufficiency (IJVVI) may represent a factor contributing to the pathogenesis of idiopathic intracranial hypertension (IIH). The aim of thi…	2016	1471-2377	85	BMC Neurology	16		2016-06-03		16	85		1471-2377	27250852		10.1186/s12883-016-0594-3	2016-06-03
422	Four-dimensional ultrasound imaging in neuro-ophthalmology	n duplicate for below?	n - abstract	Background: To demonstrate diagnostic abilities of spacetime (4D) ultrasound imaging in patients with eye pathology and neuro-ophthalmic syndromes. Methods: Fifteen healthy controls and 13 patients with different visual problems were studied: 10 patients with papilledema, 2 patients with retinal detachment and 1 man with right intraocular tumor. Multimodal sonography (color duplex, B-flow and 3D/…	2011	1015-9770	18	Cerebrovascular Diseases	31				31	18		1015-9770			10.1159/000329085
423	Four-dimensional ultrasound imaging in neuro-ophthalmology	y	y	Purpose: To demonstrate diagnostic abilities of space-time (4D) ultrasound imaging in patients with eye pathology and some neuro-ophthalmic syndromes. Methods: Fifteen healthy controls and 15 patients with eye pathology (papilledema, retinal detachment, macular degeneration and intraocular metastasis) were studied by multimodal (color duplex, B-flow and 3D/4D imaging) sonography. Results: Normal …	2012	2211-968X	86-88	Perspectives in Medicine	1-12				1-12	86-88		2211-968X			10.1016/j.permed.2012.02.016
461	Identification of optic disc elevation and the crescent sign using point-of-care ocular ultrasound in children	y	y	Point-of-care ocular ultrasound has been used to detect papilledema. In previous studies, investigators have evaluated only optic nerve sheath diameter as a screen for increased intracranial pressure. In this series of 4 children, we demonstrate 2 additional optic nerve abnormalities using point-of-care ocular ultrasound: optic disc elevation and the crescent sign. Assessing the optic nerve for e…	2015	0749-5161	304-307	Pediatric Emergency Care	31	4	2015-04-02		31	304-307	4	0749-5161	25831036		10.1097/pec.0000000000000408	2015-04-02
462	Identification of Optic Nerve Swelling Using Point-of-Care Ocular Ultrasound in Children	y	y	OBJECTIVE: The aim of this study was to determine the feasibility and accuracy of point-of-care (POC) ocular ultrasound (US) when performed by a pediatric emergency medicine (PEM) physician to detect optic nerve abnormalities concerning for swelling, as compared with the fundus examination performed by an ophthalmologist. METHODS: This was a single-center, prospective cohort pilot study of childr…	2018	0749-5161	531-536	Pediatric Emergency Care	34	8	2017-02-02		34	531-536	8	0749-5161	28146012		10.1097/pec.0000000000001046	2017-02-02
479	Imaging of the optic nerve with standardised echography	n	n	Standardised echography is a unique method of ophthalmic ultrasound that requires special instrumentation, well prescribed methods of examination and a high level of operator skill. Because of its anatomical features and position in the orbit, the optic nerve is well suited for imaging by this technique, particularly for the detection of subtle lesions in its anterior portion and nerve head. Stan…	1988	0950-222X (Print) 0950-222x	358-366	Eye (London, England)	2 ( Pt 4)		1988-01-01		2 ( Pt 4)	358-366		0950-222X (Print) 0950-222x	3075564		10.1038/eye.1988.66	1988-01-01
483	Impact of variations in the measurement of optic nerve sheath diameter on the diagnosis of raised intracranial pressure: An appraisal of quantitative and qualitative methods	n (abstract only)	n - abstract	INTRODUCTION. Raised intracranial pressure (RICP) can be evaluated sonographically by measuring the optic nerve sheath diameter (ONSD). A wide variation in the threshold measurement of ONSD for RICP has been reported in literature. It is likely that exaggeration of the hypoechoic edge artifact around the dura by high frequency (>10 MHz) linear transducers and uncertainty over whether to measure 3…	2010	0342-4642	S186	Intensive Care Medicine	36				36	S186		0342-4642			10.1007/s00134-010-1999-x
498	Influence of retrobulbar neuritis and papillitis on echographically measured optic nerve diameter	n	n - mention of ODE is insignificant	BACKGROUND/AIM: Retrobulbar (optic) neuritis is inflammation of the optic nerve that may cause a complete or partial loss of vision. This inflammation can affect a part of the nerve within the eyeball (neuropapillitis) or a part of the nerve behind the eyeball (retrobulbar neuritis). The aim of this study was to establish whether there is a correlation between the diameter of a retrobulbar part o…	2010	0042-8450 (Print) 0042-8450	32-35	Vojnosanitetski Pregled	67	1	2010-03-17		67	32-35	1	0042-8450 (Print) 0042-8450	20225632		10.2298/vsp1001032s	2010-03-17
502	Integrating funduscopy, optical coherence tomography (OCT), and ultrasound to differentiate optic disc edema (ODE) from pseudo optic disc edema (PODE)	n can only find abstract	n - abstract	Purpose: To identify clinical data (funduscopic signs, OCT, and ultrasound) that are useful for differentiating ODE from PODE Methods: The retrospective study included 21 subjects with ODE (mean age: 31.4±12.7 years) and 25 with PODE (age 27.3±12.2 years). Diagnosis was made by an experienced neuro-ophthalmologist at the University of Houston MS Eye CARE Clinic based on comprehensive neuro-ophtha…	2016	0146-0404	4541	Investigative Ophthalmology and Visual Science	57	12			57	4541	12	0146-0404			https://iovs.arvojournals.org/article.aspx?articleid=2562738
547	Low energy diet and intracranial pressure in women with idiopathic intracranial hypertension: prospective cohort study	y	y	OBJECTIVE: To observe intracranial pressure in women with idiopathic intracranial hypertension who follow a low energy diet. DESIGN: Prospective cohort study. SETTING: Outpatient department and the clinical research facility based at two separate hospitals within the United Kingdom. PARTICIPANTS: 25 women with body mass index (BMI) >25, with active (papilloedema and intracranial pressure >25 cm H…	2010	0959-8138 (Print) 0959-8138	c2701	BMJ	341		2010-07-09		341	c2701		0959-8138 (Print) 0959-8138	20610512		10.1136/bmj.c2701	y	2010-07-09
598	Neural and dural optic nerve measurements with A-scan ultrasonography	n (can only get abstract)	y	Ultrasonography has been shown to be of great value in studying drusen, cupping, and elevation of the optic disk, as well as mass lesions of the orbital optic nerve. We have found A-scan ultrasonography to be an accurate and simple method of measuring both the diameter of the retrobulbar optic nerve and the size of the subdural perineural space. We have found the intervaginal space of the retrobu…	1978	0038-4348 (Print) 0038-4348	399-400	Southern Medical Journal	71	4	1978-04-01		71	399-400	4	0038-4348 (Print) 0038-4348	635616		10.1097/00007611-197804000-00017	1978-04-01
639	Ocular and orbital pathology: The role of b-scan echography	n can't find	n - likely conference abstract	B-scan echography is a simple, non-invasive and very important tool in clinical assessment of various ocular and orbital diseases. With a general understanding of the indications and proper examination technique, one can obtain a vast amount of information not possible with clinical examination alone. We describe the principles, techniques, and indications for B-scan examination, as well as provi…	2016	0043-3144	25	West Indian Medical Journal	65				65	25		0043-3144
654	Ocular ultrasonography for diagnosing increased intracranial pressure in patients with severe preeclampsia	y	y	BACKGROUND: Ultrasound measurements of optic nerve sheath diameter (ONSD) and optic disc height (ODH) measured outside pregnancy correlate with intracranial hypertension. Data on the usefulness of ocular ultrasonography in preeclampsia are limited. OBJECTIVE: To determine whether ONSD and ODH are greater in patients with features of severe preeclampsia compared to healthy controls. METHODS: Conse…	2018	0959-289x	49-55	International Journal of Obstetric Anesthesia	36		2018-07-31		36	49-55		0959-289x	30057149		10.1016/j.ijoa.2018.06.005	2018-07-31
657	Ocular ultrasound for monitoring pseudotumor cerebri syndrome	y	y	The aim of this study was to evaluate the feasibility of ocular ultrasound in the follow-up of pseudotumor cerebri syndrome and to correlate ultrasound with clinical parameters. In a cohort study of 22 consecutive adult patients, ocular ultrasound was performed measuring optic nerve sheath diameter, optic nerve diameter, and optic disc elevation compared with symptoms referred by the patients. Th…	2018	0340-5354	356-361	Journal of Neurology	265	2	2017-12-16		265	356-361	2	0340-5354	29243006		10.1007/s00415-017-8699-1	2017-12-16
658	Ocular Ultrasound to Detect Raised Intracranial Pressure	n (letter to editor)	n - comment	To the Editors: Ben-Yakov et al present 4 cases of optic nerve head swelling detected on ocular ultrasound secondary to intracranial tumor, viral meningitis, optic neuritis, and optic nerve head drusen.1 In all cases, the bulging of the optic nerve head into the vitreous cavity is presented as the critical ultrasound sign to confirm papilledema. We have several concerns with regard to this articl…	2017	1535-1815 0749-5161	e4	Pediatric Emergency Care	33	3			33	e4	3	1535-1815 0749-5161			10.1097/PEC.0000000000001054
725	Optic nerve sheath diameter by ultrasound in children and adolescents with headache	n (abstract only)	n - abstract	Measurements of the optic nerve sheath diameter (ONSD) by bedside ultrasound have been shown to correlate with increased intracranial pressure (ICP). Kimberly et al (Acad Emerg Med 2008) showed a correlation of ONSD >5mm with an increased ICP >20 mmH2O. Headaches are a common symptom in neuropediatric patients. Differenzial diagnosis according intracranial processes often reveals to be challengin…	2011	0174-304X		Neuropediatrics	42				42			0174-304X			10.1055/s-0031-1273961
767	Optic nerve sheath enlargement in acute intracranial hypertension	n	y	B-scan sonography can image the optic nerve and allows to measure the sheath diameter on-line. For to adult control subjects the optic nerve sheath (ONS) diameter ranged between 2.9 and 4.3 mm (mean 3.6). In the follow-up of 16 severe acutely brain injured patients (cerebrovascular and traumatic disease) leading to elevated intracranial pressure, ONS-diameters were significantly enlarged (mean 5.…	1994	0165-8107	345-354	Neuro-Ophthalmology	14	6			14	345-354	6	0165-8107			https://www.tandfonline.com/doi/abs/10.3109/01658109409024061
785	Optic nerve sonography in the diagnostic evaluation of pseudopapilledema and raised intracranial pressure: a cross-sectional study	n	n - ONH in reference to opthalomoscope	Introduction. Differentiating pseudopapilledema from papilledema which is optic disk edema and a result of increased ICP (intracranial pressure) is important and can be done with noninvasive methods like orbital ultrasound examination. Method. This was a cross-sectional study in which patients with optic nerve head swelling were referred for LP exam after optic nerve head swelling diagnosis confi…	2015	2090-1852 (Print) 2090-1860	146059	Neurology Research International	2015		2015-04-16		2015	146059		2090-1852 (Print) 2090-1860	25874128		10.1155/2015/146059	2015-04-16
795	Optic nerve ultrasonography: Useful thechnique in differentiating papilledema from pseudopapiledema	n (abstract only)	n - abstract	Background: The sonographic technique allows measurement of the diameter non-invasively and this diameter is dynamic and depends on changes in CSF pressure. Transorbital optic nerve sheath ultrasound is a reproducible, non-invasive technique and is well tolerated in patients. We want to evaluate reliability of optic nerve sonography in diagnosing pseudo-papilledema from papilledema. Method and ma…	2012	1015-9770	70	Cerebrovascular Diseases	33				33	70		1015-9770			10.1159/000338951
807	Optic neuropathies: diagnostic role of standardized echography	n (can only get abstract)	n - review	While large excavation, elevation and drusen of the optic disc are best detected with contact B-scan examination, standardized A-scan echography is needed to investigate properly and to differentiate optic nerve disease. Increased subarachnoidal fluid within the retrobulbar optic nerve, optic nerve atrophy and optic nerve tumors (glioma and meningioma) can be evidenced with standardized echograph…	1990	0882-889X (Print) 0882-889x	67-71	Metab Pediatr Syst Ophthalmol (1985)	13	2-4	1990-01-01		13	67-71	2-4	0882-889X (Print) 0882-889x	2079908		https://europepmc.org/article/MED/2079908	1990-01-01
840	Orbital ultrasound to monitor the head and retrobulbar optic nerve	n (can't get article)	n - abstract	The ophthalmic inspection of the ocular fundus by a neurologist is one of the neurological basic examinations especially if a raised intracranial brain pressure is assumed. The optic disc swelling (ODS, protrusion papillae) as well as the swelling of the proximal optic nerve is associated with increased brain tissue pressure. Hence, optic nerve sonography may serve as an additional diagnostic too…	2009	1015-9770	22	Cerebrovascular Diseases	27				27	22		1015-9770			10.1159/000221143
849	Papilledema: Point-of-Care Ultrasound Diagnosis in the Emergency Department	c	n - case report	Point-of-care ultrasound (POCUS) has the potential to diagnose papilledema, a sign of increased intracranial pressure, through optic disc elevation as well as optic nerve sheath diameter measurements. Idiopathic intracranial hypertension (IIH) is a syndrome resulting in increased intracranial pressure. We present a case of IIH where the emergency physician diagnosed papilledema by POCUS via prese…	2018	2474-252x	125-127	Clin Pract Cases Emerg Med	2	2	2018-06-01		2	125-127	2	2474-252x	29849246		10.5811/cpcem.2018.1.36369	2018-06-01
874	Point-of-care ocular sonography to detect optic disc swelling	n- abstract	n - abstract	Study Objective: Emergency physicians frequently evaluate patients who are at risk for increased intracranial pressure. Evaluation modalities for this condition include direct ophthalmoscopy and neuroimaging. However, emergency physicians use direct ophthalmoscopy with inadequate frequency and accuracy in patients with neurologic complaints, leaving CT and lubar puncture as primary diagnostic mod…	2011	0196-0644	S205-S206	Annals of Emergency Medicine	58	4			58	S205-S206	4	0196-0644			10.1016/j.annemergmed.2011.06.110
876	Point-of-care ocular ultrasound to detect optic disc swelling	y	y	OBJECTIVES: Emergency physicians (EPs) frequently evaluate patients at risk for diseases that cause optic disc swelling, and they may encounter conditions that make traditional fundoscopy difficult or impossible. The objective was to assess whether EP-performed point-of-care (POC) ultrasound (US) could accurately assess swelling of the optic disc. METHODS: This was a blinded, prospective study us…	2013	1069-6563	920-925	Academic Emergency Medicine	20	9	2013-09-21		20	920-925	9	1069-6563	24050798		10.1111/acem.12206	2013-09-21
877	Point-of-care ultrasonography for the identification of 2 children with optic disc drusen mimicking papilledema	y	y	We present 2 cases of asymptomatic patients who were found to have raised and blurred optic discs on physical examination, suggestive of papilledema. Evaluation in the emergency department revealed 2 well-appearing children with normal vital signs and neurologic evaluation results, without symptoms of increased intracranial pressure. Point-of-care ocular ultrasonography was performed on both chil…	2014	0749-5161	505-507	Pediatric Emergency Care	30	7	2014-07-06		30	505-507	7	0749-5161	24987997		10.1097/pec.0000000000000172	2014-07-06
916	Prospective evaluation of the effect of weight loss on intracranial pressure in idiopathic intracranial hypertension	n- likely conference abstract	n - abstract	BACKGROUND: Idiopathic intracranial hypertension (IIH) is characterised by elevated intracranial pressure (ICP) leading to visual loss and disabling headaches affecting predominantly obese females .Weight loss ra therapeutic mainstay, although efficacy has, to date, not been demonstrated in a prospective trial. We describe the results of the first prospective weight reduction trial in adults with…	2009	0028-3878	332-333	Neurology	73	4			73	332-333	4	0028-3878			10.1212/WNL.0b013e3181af0778	y
971	Role of Ocular Ultrasonography to Distinguish Papilledema From Pseudopapilledema	n (can only get abstract)	n	BACKGROUND: We prospectively evaluated the sensitivity and specificity of ocular ultrasonography (OUS) to distinguish papilledema from pseudopapilledema. METHODS: Forty-nine study participants, with optic disc elevation, underwent neuro-ophthalmic evaluation, OUS, fundus photography, and optical coherence tomography (OCT) of the optic nerve head at the initial and follow-up visits (≤6 months apar…	2020	1070-8022		Journal of Neuro-Ophthalmology			2020-12-10					1070-8022	33296160		10.1097/wno.0000000000000984	2020-12-10
973	Role of Orbital Ultrasound in the Assessment of Clinically Detected Papilledema	y	y	BACKGROUND: Increased intracranial pressure (ICP) is frequently seen, and it is considered a serious problem that needs a careful assessment and management, especially by easy and least invasive modalities. OBJECTIVE: The objective of the study is to assess the optic nerve sheath diameter (ONSD) using transorbital ultrasound (US) as a marker and indicator for diagnosing raised intracranial pressu…	2019	0929-6441 (Print) 0929-6441	135-140	Journal of Medical Ultrasound	27	3	2019-12-24		27	135-140	3	0929-6441 (Print) 0929-6441	31867176		10.4103/jmu.Jmu_70_18	2019-12-24
995	Sonographic assessment of optic nerve and ophthalmic vessels in patients with idiopathic intracranial hypertension	y	y	BACKGROUND: Early diagnosis and proper monitoring of intracranial pressure (ICP) in idiopathic intracranial hypertension (IIH) could reduce morbidity. OBJECTIVES: The objective was to explore and monitor reflection of raised ICP in IIH on optic nerve sheath diameter (ONSD), papillary height and ophthalmic vessels hemodynamics, using transorbital sonography (TOS). METHODS: The study included 24 II…	2018	0161-6412	728-735	Neurological Research	40	9	2018-05-26		40	728-735	9	0161-6412	29799769		10.1080/01616412.2018.1473097	2018-05-26
996	Sonographic assessment of the optic nerve and the central retinal artery in idiopathic intracranial hypertension	y	y	Transorbital sonography easily detects papilledema and enlarged optic nerve sheath diameters (ONSD) in IIH (idiopathic intracranial hypertension) patients. As the central retinal artery is located within the optic nerve, its hemodynamic properties might be affected by the increased pressure. In this study we assessed the diagnostic usefulness of transorbital sonography in IIH with a special focus…	2020	0967-5868	292-297	Journal of Clinical Neuroscience	72		2019-09-22		72	292-297		0967-5868	31540860		10.1016/j.jocn.2019.09.003	2019-09-22
998	Sonographic assessment of the optic nerve sheath in idiopathic intracranial hypertension	y	y	The aim of this work was to investigate the potential of ultrasound-based optic nerve sheath diameter (ONSD) measurements in detecting raised intracranial pressure in patients with idiopathic intracranial hypertension (IIH) and to describe ONSD response to lumbar puncture. In ten patients with newly diagnosed IIH, transorbital sonography was carried out to assess ONSD, OND (optic nerve diameter),…	2011	0340-5354	2014-2019	Journal of Neurology	258	11	2011-04-28		258	2014-2019	11	0340-5354	21523461		10.1007/s00415-011-6059-0	2011-04-28
999	Sonographic assessment of the optic nerve sheath in idiopathic intracranial hypertension	n (abstract only)	n - abstract	Background: To investigate the potential of ultrasound- based optic nerve sheath diameter (ONSD) measurements in detecting raised intracranial pressure in patients with idiopathic intracranial hypertension (IIH) and to describe ONSD response to lumbar puncture. methods: In ten patients with newly diagnosed IIH, transorbital sonography was carried out assessing ONSD, OND (optic nerve diameter) and…	2011	1015-9770	23	Cerebrovascular Diseases	31				31	23		1015-9770			10.1159/000329085
1012	Sonography in optic disk drusen: imaging findings and role in diagnosis when funduscopic findings are normal	n	n - abstract	OBJECTIVE: Optic disk drusen are relatively benign lesions of the eye but can cause visual symptoms and may occasionally mimic papilledema on funduscopy. We studied the range of sonographic findings and determined if sonography can be used to diagnose this condition in the absence of typical funduscopic findings. SUBJECTS AND METHODS: Sonography of the eyes was performed in 12 patients with known…	1994	0361-803X (Print) 0361-803x	161-163	AJR: American Journal of Roentgenology	162	1	1994-01-01		162	161-163	1	0361-803X (Print) 0361-803x	8273656		10.2214/ajr.162.1.8273656	1994-01-01
1013	Sonography of optic nerve sheath diameter identifies patients with middle cerebral artery infarction at risk of a malignant course: a pilot prospective observational study	n	n - no mention of ODE	INTRODUCTION: To assess the value of optic nerve sheath diameter (ONSD) measurements at different time points to predict the malignant evolution in middle cerebral artery (MCA) infarction and to investigate the relationship between ONSD and infarct volume on follow-up computed tomography (CT). METHODS: In a single-center prospective observational study, we recruited patients with MCA infarction a…	2020	0340-5354	2713-2720	Journal of Neurology	267	9	2020-05-23		267	2713-2720	9	0340-5354	32440922		10.1007/s00415-020-09906-0	2020-05-23
1019	Spectral Doppler imaging of vessels in the optic nerve of children	n	n - no mention of ODE	Elevation and blur of the optic disc margin with hyperemia and flame hemorrhages are classic features of papilledema that may not be present with mild elevations of the cerebral spinal fluid pressure. In children, the disc can be dramatically elevated with indistinct margins in pseudopapilledema. Children with equivocal disc features are sedated for neuroimaging and lumbar puncture to measure ope…	2007	0883-0738 (Print) 0883-0738	809-811	Journal of Child Neurology	22	7	2007-08-24		22	809-811	7	0883-0738 (Print) 0883-0738	17715270		10.1177/0883073807304192	2007-08-24
1065	The efficacy of optic nerve ultrasonography for differentiating papilloedema from pseudopapilloedema in eyes with swollen optic discs	n	y	PURPOSE: To evaluate the diagnostic yield of optic nerve ultrasonography (US) in distinguishing between papilloedema (swollen discs owing to raised intracranial pressure) and pseudopapilloedema. METHODS: We prospectively evaluated all patients with bilateral optic disc swelling who underwent a complete neuro-ophthalmological examination. Suitable patients were referred for neuroimaging (computeri…	2013	1755-375x	376-380	Acta Ophthalmol	91	4	2011-09-29		91	376-380	4	1755-375x	21951833		10.1111/j.1755-3768.2011.02253.x	2011-09-29
1066	The efficacy of orbital ultrasonography and magnetic resonance imaging findings with direct measurement of intracranial pressure in distinguishing papilledema from pseudopapilledema	y	n - does not distinguish ODE	INTRODUCTION: The goal of this study was to evaluate the utility of orbital ultrasonography and magnetic resonance imaging in the diagnosis of idiopathic intracranial hypertension (IIH). METHOD: We reviewed the medical records of patients referred to our department for suspected IIH. RESULTS: Seven children were diagnosed with IIH. Nine children revealed pseudopapilledema by optic coherence tomog…	2017	0256-7040	1501-1507	Child's Nervous System	33	9	2017-05-24		33	1501-1507	9	0256-7040	28534259		10.1007/s00381-017-3454-6	2017-05-24
1088	The Role of Ultrasonography for Assessment of Pseudotumor Cerebri Syndrome in the Emergency Department	n (could only get abstract)	n - review	Pseudotumor cerebri syndrome (PTCS) is a condition of still obscure etiology, characterized by elevated cerebrospinal fluid (CSF) pressure but no detectable intracranial CSF compositional anomalies or abnormalities of the brain parenchyma. This syndrome generally affects adult obese individuals, especially females, but it has been frequently described also in the pediatric population. Pediatric P…	2015	1305-0613 1304-2580	54-57	Journal of Pediatric Neurology	13	1			13	54-57	1	1305-0613 1304-2580			10.1055/s-0035-1555156
1100	The usefulness of multimodal imaging for differentiating pseudopapilloedema and true swelling of the optic nerve head: a review and case series	y	y	Ophthalmic practitioners have to make a critical differential diagnosis in cases of an elevated optic nerve head. They have to discriminate between pseudopapilloedema (benign elevation of the optic nerve head) and true swelling of the optic nerve head. This decision has significant implications for appropriate patient management. Assessment of the optic disc prior to the advanced imaging techniqu…	2015	0816-4622	12-24	Clinical & Experimental Optometry	98	1	2014-10-16		98	12-24	1	0816-4622	25315395		10.1111/cxo.12177		2014-10-16
1147	Ultrasonographic evaluation of optic disc swelling: comparison with CSLO in idiopathic intracranial hypertension	y	y	PURPOSE: To determine the accuracy and reproducibility of ultrasonographic (US) readings of optic disc elevations in patients with papilledema compared with confocal scanning laser ophthalmoscope (CSLO) measurements. METHODS: One randomly selected eye of 22 patients with idiopathic intracranial hypertension (IIH) and a variable degree of optic disc swelling underwent five and three repeated measu…	2000	0146-0404 (Print) 0146-0404	2960-2966	Investigative Ophthalmology and Visual Science	41	10	2000-09-01		41	2960-2966	10	0146-0404 (Print) 0146-0404	10967051			2000-09-01
1152	Ultrasonographic investigation of optic neuritis	y	n - no mention of ODE	A pilot echographic study was conducted to determine the incidence and severity of optic nerve swelling in acute 'idiopathic' optic neuritis and to examine cerebrospinal fluid dynamics in the subarachnoid space, employing the method of standardised echography and the '30 degrees test'. An attempt was made to correlate the degree of nerve swelling with the initial visual loss and with the rate and…	1995	0950-222X (Print) 0950-222x	488-494	Eye (London, England)	9 ( Pt 4)		1995-01-01		9 ( Pt 4)	488-494		0950-222X (Print) 0950-222x	7498573		10.1038/eye.1995.113	1995-01-01
1172	Ultrasonography of the optic nerve	n	n - descriptive study	The orbital optic nerve is extremely difficult to study clinically, as is the optic disc in eyes with opaque media. The combined use of quantitative A-scan and B-scan ultrasonography allows us to evaluate the intraocular and orbital optic nerve with a degree of precision and elegance not previously attainable. Disc cupping, elevation, drusen and many peripapillary affections may be demonstrated b…	1981	0165-8107	261-271	Neuro-Ophthalmology	1	4			1	261-271	4	0165-8107
1178	Ultrasonography, OCT and OCT-angiography in the diagnostic workup of children with suspected papilledema	n- conference abstract	n - abstract	Purpose: Optic nerve sheath dilatation (ONSD) on ocular ultrasound (US) is considered a sensitive and specific indicator of raised intracranial pressure (ICP). Anterior bowing of Bruch membrane (AB-BM) and increase in retinal nerve fibre layer thickness (RNFLT) in superonasal, nasal or temporal sector (SN, N, T) on optical coherence tomography (OCT) may be of similar diagnostic value. OCT-angiogr…	2017	1552-5783		Investigative Ophthalmology and Visual Science	58	8			58		8	1552-5783			https://www.embase.com/search/results?subaction=viewrecord&id=L621490405&from=export
1179	Ultrasound assessment of optic disc edema in patients with headache	y	y	Point-of-care ocular ultrasonography is emerging as a powerful tool to evaluate emergency department (ED) patients at risk for ophthalmologic and intracranial pathology.We present cases of 3 patients in whom optic disc swelling was identified using ocular ultrasound. Causes for optic disc swelling in our patients included idiopathic intracranial hypertension, secondary syphilis, and malignant hyp…	2012	0735-6757	1654.e1-4	American Journal of Emergency Medicine	30	8	2011-10-28		30	1654.e1-4	8	0735-6757	22030203		10.1016/j.ajem.2011.06.030	2011-10-28
1186	Ultrasound in idiopathic	n (abstract only)	n - abstract	Transorbital sonography (TOS) is a non-invasive neuroimaging method that allows to detect acute elevated intracranial pressure caused by increase of the optic nerve sheath diameter (ONSD) because the retrobulbar optic nerve is embedded within a dural sheath containing cerebrospinal fluid (CSF) that is in communication with the rest of the central nervous system. Papilledema (bilateral optic disc …	2017	1747-4949	10	International Journal of Stroke	12	1			12	10	1	1747-4949			10.1177/1747493017703913	y
1192	Ultrasound space-time imaging in neurology: Ten-year experience	n (abstract only)	n - abstract	Background and aims: The presentation aims to demonstrate the diagnostic abilities of ultrasound spacetime 4D imaging in clinical settings summarizing ten-year personal experience. Methods: Patients with carotid pathology, neuroophthalmic syndromes, neuropathy, myopathy, cervical tumors, calf muscle trauma and chronic spastic paralysis were studied by multimodal 2D/3D/4D sonography. The results w…	2019	1468-1331	892	European Journal of Neurology	26				26	892		1468-1331			10.1111/ene.14019
1216	Use of bedside ocular ultrasound to identify optic disc swelling in children	n (abstract only)	n - abstract	Background: Measurement of optic nerve sheath diameter (ONSD) via bedside ocular ultrasound(US) has been postulated as a method for detection of optic disc swelling in children. Accurate determination of disc swelling is potentially useful in the diagnosis of increased intracranial pressure (ICP); however, the sensitivity of bedside ocular US for detection of disc swelling in children has not bee…	2014	1069-6563	S35-S36	Academic Emergency Medicine	21	5			21	S35-S36	5	1069-6563			10.1111/acem.12365
1229	Utility of Point-of-Care Ultrasound in the Diagnosis of Idiopathic Intracranial Hypertension in the Emergency Department	y	y	BACKGROUND: Emergency physicians are frequently required to identify and triage patients with increased intracranial pressure (ICP). Idiopathic intracranial hypertension (IIH) is a possible cause that must be considered. Its prognosis depends on prompt recognition and treatment, and progression of the disease can lead to permanent vision loss and considerable morbidity. Point-of-care ultrasound c…	2021	0736-4679 (Print) 0736-4679	210-215	Journal of Emergency Medicine	60	2	2020-10-25		60	210-215	2	0736-4679 (Print) 0736-4679	33097355		10.1016/j.jemermed.2020.09.029	2020-10-25

## Sheet: Dr. Chiem Review by Title
#	Title	Ghadi Select by Title	Resident Review by Title	Date of Publication	ISBN	Pages	Journal	Volume	Column8	Column9	Column10	Volume 2	Pages 2	Issue 2	ISBN 2	Accession Number	Reason for Exclusion	DOI	Abstract	Ghadi Abstracts	Edition	Dr. Chiem Review by Title	Notes	Column3
67	Advances in Neuro-Ophthalmic Imaging	y	n	2018	1468-1331	37	European Journal of Neurology	25				25	37		1468-1331			10.1111/ene.13635	Introduction: Transcranial Doppler (TCD) pulsatility index (PI) is a measure given by difference between systolic peak flow velocities and end diastolic flow velocities. If confounder factors can be excluded as sepsis, dehydration, the use of some central nervous system depressors and aortic impairment per example, high intracranial arterial pulsatility may reflect cere-brovascular resistance aug…	n		N
150	Bilateral optic disc swelling; is a CT scan necessary?	n	y	2017	1468-2982	262-263	Cephalalgia	37	1			37	262-263	1	1468-2982			10.1177/0333102417719590	Objectives: Idiopathic intracranial hypertension (IIH) or pseudotumor cerebri is a syndrome characterized by signs and symptoms of increased intracranial pressure in the absence of a secondary cause (space-occupying mass lesion or venous thrombosis). IIH occurs mainly in young, fertile and overweight women but is not uncommon in children. The aim of this study is to report the IIH clinical presen…			Y
188	Cerebral compliance assessment using Trancranial Doppler	y	n	2018	2036-7902 2036-3176		Crit Ultrasound J	10	1			10		1	2036-7902 2036-3176			10.1186/s13089-018-0105-4	When intracranial hypertension and severe lung damage coexist in the same clinical scenario, their management poses a difficult challenge, especially as concerns mechanical ventilation management. The needs of combined lung and brain protection from secondary damage may conflict, as ventilation strategies commonly used in patients with ARDS are potentially associated with an increased risk of int…	n		N
238	Clinical presentation and diagnostic evaluation of idiopathic intracranial hypertension in children and adolescents	n	y	2017	1129-2377	Double check	Journal of Headache and Pain	18	1			18		1	1129-2377			10.1186/s10194-017-0817-z	Background Idiopathic intracranial hypertension (IIH) or pseudotumor cerebri is a syndrome characterized by signs and symptoms of increased intracranial pressure in the absence of a secondary cause. The aim of the study is to report the IIH clinical presentation in children and adolescents presenting to our hospital during a 10-year period. Materials and methods Retrospective study, between Janua…			Y
239	Clinical presentation and diagnostic evaluation of idiopathic intracranial hypertension in children and adolescents	n	y	2008	0146-0404 1552-5783	2478-2482	Investigative Ophthalmology and Visual Science	49	6			49	2478-2482	6	0146-0404 1552-5783			10.1167/iovs.07-0965	PURPOSE. Optic nerve disease in chronic IOP elevation rat glaucoma models develops at different rates. This study was undertaken to investigate whether anterior chamber (AC) changes develop in two popular models in vivo and whether the changes are related to IOP. METHODS. Ten female Wistar rats and 12 male Brown-Norway rats were subjected to episcleral vein cauterization (EVC) and hypertonic sali…			Y	Duplicate with 238?
254	Combined lung and brain ultrasonography for an individualized “brain-protective ventilation strategy” in neurocritical care patients with challenging ventilation needs	y	n	2004	1073-2748	334-341	Cancer Control	11	5			11	334-341	5	1073-2748			10.1177/107327480401100508	Background: Primary and secondary optic nerve sheath meningiomas (ONSMs) are neoplasms that account for a large proportion of optic nerve and orbital tumors. The diagnosis is not always straightforward and is based on the appropriate clinical findings and neuroimaging. Biopsy or surgical intervention may occasionally be necessary but is associated with significant morbidity. Methods: Issues relat…	n		N
261	Comparison of anterior segment structures in two rat glaucoma models: An ultrasound biomicroscopic study	n	y	2017	0340-5354	1622-1633	Journal of Neurology	264	8	2017-02-02		264	1622-1633	8	0340-5354	28144922		10.1007/s00415-017-8401-7	Since obesity has become an epidemic in industrialized nations, idiopathic intracranial hypertension (IIH) is now a more common neuro-ophthalmic disorder that causes visual loss and headaches. This review highlights the new diagnostic criteria for IIH and the new insights into the pathophysiologic mechanisms of IIH. Key diagnostic and monitoring techniques for papilledema include not only neuroim…		2017-02-02	N
303	Current concepts and strategies in the diagnosis and management of idiopathic intracranial hypertension in adults	n	y	2019	0882-0538	256-263	Seminars in Ophthalmology	34	4	2019-06-04		34	256-263	4	0882-0538	31157991		10.1080/08820538.2019.1620804	The presence of optic nerve swelling in pediatric patients is a frequent cause for referral to pediatric ophthalmologists and neuro-ophthalmologists because this finding can be the harbinger of serious neurologic disease including brain tumor, demyelinating disease, infiltrative disease of the optic nerve, or idiopathic intracranial hypertension. Optic nerve head drusen (ONHD) are common and can …		2019-06-04	Y
325	Diagnosis and Imaging of Optic Nerve Head Drusen	n	y	2019	0959-8138 (Print) 0959-8138	l4225	BMJ	366		2019-07-26		366	l4225		0959-8138 (Print) 0959-8138	31340932		10.1136/bmj.l4225	OBJECTIVES: To summarise and compare the accuracy of physical examination, computed tomography (CT), sonography of the optic nerve sheath diameter (ONSD), and transcranial Doppler pulsatility index (TCD-PI) for the diagnosis of elevated intracranial pressure (ICP) in critically ill patients. DESIGN: Systematic review and meta-analysis. DATA SOURCES: Six databases, including Medline, EMBASE, and P…		2019-07-26	Y
327	Diagnosis and treatment of orbital optic nerve sheath meningioma	y	n	1992	0950-222X (Print) 0950-222x	273-276	Eye (London, England)	6 ( Pt 3)		1992-01-01		6 ( Pt 3)	273-276		0950-222X (Print) 0950-222x	1446759		10.1038/eye.1992.51	Doppler carotid artery studies were performed in 12 glaucoma patients with marked asymmetry in bilateral visual field loss. The resistance index and the pulsatility index of the internal carotid artery velocity waveforms were significantly greater on the same side as the eye with the greater visual field loss. The increased resistance to blood flow in the internal carotid artery on the side with …	n	1992-01-01	N
328	Diagnosis of elevated intracranial pressure in critically ill adults: systematic review and meta-analysis	n	y	2020	2090-004X (Print) 2090-004x	6973587	J Ophthalmol	2020		2020-04-24		2020	6973587		2090-004X (Print) 2090-004x	32322411		10.1155/2020/6973587	AIM: To evaluate the diagnostic value of systematic ophthalmologic imaging examination in the diagnosis of embedded optic disc drusen (ODD) in adolescents with mild visual impairment. METHODS: Eleven patients were evaluated through optometric examination, fundus photography, visual field inspection, optical coherence tomography (OCT), ultrasonography (US), and fundus fluorescein angiography (FFA)…		2020-04-24	Y
337	Diagnostic Value of Systematic Imaging Examination in Embedded Optic Disc Drusen in Adolescents with Mild Visual Impairment	n	y	1997	0165-5701 (Print) 0165-5701	131-135	International Ophthalmology	21	3	1997-01-01		21	131-135	3	0165-5701 (Print) 0165-5701	9587829		10.1023/a:1026422819404	PURPOSE: There is considerable overlap in the clinical profile of patients with idiopathic optic neuritis (ON) and anterior ischemic optic neuropathy (AION). We tested the hypothesis that the retrobulbar diameter of the optic nerve may be a criterion for the differential diagnosis between ON and AION. METHODS: The diameter of the optic nerve was measured by B-scan ultrasonography with the eye in …		1997-01-01	Y
338	Diameter of the optic nerve in idiopathic optic neuritis and in anterior ischemic optic neuropathy	n	y	2018	1552-5783	Double check	Investigative Ophthalmology and Visual Science	59	9			59		9	1552-5783				Purpose : Optic nerve head drusen (ONHD) remains a challenging diagnostic dilemma for which multimodal imaging tools represent a cornerstone in diagnosis. ONHD may simulate true disc oedema and this misdiagnosis can lead to unnecessary investigations. In adult patients, EDI-OCT has shown promise in the accurate detection of ONHD when compared to current gold standard imaging, B-scan ultrasonograp…			Y
346	Displacement of optic nerve head structures following a small acute elevation in intraocular pressure	n	y	2015	0146-0404	1013	Investigative Ophthalmology and Visual Science	56	7			56	1013	7	0146-0404				Purpose To determine the effect of reducing the density of acquired Spectral Domain Optical Coherence Tomography (SDOCT) Optic Nerve Head (ONH) radial B-scans on global and sectoral minimum rim width (MRW) change detection in NHP EG. Methods Both eyes of 8 monkeys (4.4-26.1yrs) underwent SDOCT ONH imaging 5-10 times at baseline, then biweekly following laser-induced, unilateral intraocular pressu…			N
351	Doppler carotid artery studies in asymmetric glaucoma	y	n	2016	0007-0912	783-791	British Journal of Anaesthesia	117	6	2016-12-14		117	783-791	6	0007-0912	27956677		10.1093/bja/aew356	BACKGROUND: The laparoscopic approach is becoming increasingly frequent for many different surgical procedures. However, the combination of pneumoperitoneum and Trendelenburg positioning associated with this approach may increase the patient's risk for elevated intracranial pressure (ICP). Given that the gold standard for the measurement of ICP is invasive, little is known about the effect of the…	n	2016-12-14	N
371	Effect of radial B-scan density on longitudinal Minimum Rim Width (MRW) change detection in non-human primate (NHP) experimental glaucoma (EG)	n	y	2019	1552-5783	Double check	Investigative Ophthalmology and Visual Science	60	9			60		9	1552-5783				Purpose : The Spaceflight Associated Neuro-ocular Syndrome (SANS) is characterized by the development of optic disc edema, chorioretinal folds, globe flattening, and/or hyperopic shifts in astronauts during 6-month missions on the International Space Station (ISS). We hypothesize that a weightlessness-induced chronic headward fluid shift within the venous system contributes to these ocular change…			N
378	Effects of pneumoperitoneum and Trendelenburg position on intracranial pressure assessed using different non-invasive methods	y	n	2015	1897-4260 0028-3843	315-325	Neurologia i Neurochirurgia Polska	48	5			48	315-325	5	1897-4260 0028-3843			10.1016/j.pjnns.2014.08.001.0028-3843/	Background and purpose: Accurate localization and adequate visualization of the superiorly or inferiorly located subperiosteal orbital abscesses or intraorbital abscess is difficult with transnasal endoscopic approach. Sonography is a well-known and effective tool for evaluation of orbital pathologies but no paper documenting intraoperative application of this method in orbital abscess surgery ha…	n		N
384	ELEVATED INTRACRANIAL PRESSURE DOES NOT EXPLAIN SPACEFLIGHT-INDUCED OPTIC DISC EDEMA	n	y	2009	0167-6830	219-225	Orbit	28	4	2009-10-21		28	219-225	4	0167-6830	19839878			In patients with Graves' orbitopathy, magnetic resonance imaging (MRI) is a useful tool to distinguish the acute inflammatory active disease in demonstrating interstitial edema within the extraocular muscles on coronal TIRM-sequences from fibrotic, inactive endstage disease. MRI is the modality of choice to identify active inflammatory changes in order to decide on possible immunomodulatory treat…		2009-10-21	Y
385	Elevated Optic Disc Height and Increased Optic Nerve Sheath Diameter on Bedside Ultrasound in a Pediatric Patient With Orbital Cellulitis: More Than Meets the Eye	c	y	2013	2005-6419 (Print) 2005-6419	451-455	Korean Journal of Anesthesiology	64	5	2013-06-07		64	451-455	5	2005-6419 (Print) 2005-6419	23741570		10.4097/kjae.2013.64.5.451	Intracranial pressure (ICP) monitoring is an important issue for liver transplant recipients, since increased ICP is associated with advanced hepatic encephalopathy or graft reperfusion during liver transplantation. Invasive monitoring of ICP is known as a gold standard method, but it can provoke bleeding and infection; thus, its use is a controversial issue. Studies have shown that optic nerve s…		2013-06-07	Y
390	Endoscopic drainage of orbital abscesses aided with intraoperative sonography	y	n	2018	1432-1998	S525	Pediatric Radiology	48				48	S525		1432-1998			10.1007/s00247-018-4151-7	Key learning objectives: Clinical history and examination of children with orbital pathology can be challenging. Ultrasound examination is the first line and often only imaging modality required, frequently offering diagnostic information enabling the most appropriate approach to management. We aim to illustrate a range of orbital pathologies in children, with examples of ultrasound features of c…	n		N
413	Eye ultrasound in children - Technique and pictorial review	y	n	2020	0898-4921	256-262	Journal of Neurosurgical Anesthesiology	32	3	2019-03-05		32	256-262	3	0898-4921	30829892		10.1097/ana.0000000000000592	BACKGROUND: Transorbital ultrasonographic measurement of optic nerve sheath diameter (ONSD) is an important technique for bedside assessment of raised intracranial pressure (ICP). However, developing competency for this clinical skill requires practice scans on both normal subjects and patients with raised ICP. The aim of this study is to develop a high-fidelity training model capable of measurin…	n	2019-03-05	Y
454	High-fidelity Training Model for Measurement of Dynamic Optic Nerve Sheath Diameter Using Transorbital Ultrasonography	y	n	2010	0959-8138 (Print) 0959-8138	c2701	BMJ	341		2010-07-09		341	c2701		0959-8138 (Print) 0959-8138	20610512		10.1136/bmj.c2701	OBJECTIVE: To observe intracranial pressure in women with idiopathic intracranial hypertension who follow a low energy diet. DESIGN: Prospective cohort study. SETTING: Outpatient department and the clinical research facility based at two separate hospitals within the United Kingdom. PARTICIPANTS: 25 women with body mass index (BMI) >25, with active (papilloedema and intracranial pressure >25 cm H…	y	2010-07-09	N
472	Imaging in Graves' orbitopathy	n	y	2012	0020-8167 1536-9617	131-143	International Ophthalmology Clinics	52	4			52	131-143	4	0020-8167 1536-9617			10.1097/IIO.0b013e318265fd78				Y
473	Imaging in ocular toxoplasmosis	n	y	2012	0020-8167 1536-9617	183-190	International Ophthalmology Clinics	52	4			52	183-190	4	0020-8167 1536-9617			10.1097/IIO.0b013e318265d56a				Y
474	Imaging in the diagnosis and management of behçet disease	n	y	2016	2149-8695 (Print) 2149-8709	232-236	Turk J Ophthalmol	46	5	2017-01-07		46	232-236	5	2149-8695 (Print) 2149-8709	28058166		10.4274/tjo.66564	Optic disc drusen (ODD) are benign congenital anomalies of the optic nerve characterized by calcified hyaline bodies. While superficial drusen can be diagnosed easily during fundus examination, detecting buried drusen requires the use of additional imaging methods such as B-scan ultrasonography (USG), fundus fluorescein angiography (FFA), computed tomography (CT) and fundus autofluorescence (FAF)…		2017-01-07	Y
477	Imaging Methods in the Diagnosis of Optic Disc Drusen	n	y	2013	1552-5783	Double check	Investigative Ophthalmology and Visual Science	54	15			54		15	1552-5783				Purpose: Optic atrophy constitutes the final stage in the evolution of optic neuropathy. The aim of this study is to demonstrate the utility of Spectral Domain OCT (OCT-SD) in the visualisation of hypo reflective microcystic changes (or retinal pseudocysts) in the internal nuclear layer (INL) in several cases of advanced optic atrophy. Methods: Patients with a diagnosis of optic nerve atrophy wer…			Y
500	Injuries to the globe: A combined radiographic and clinical approach	n	y	2011	0342-4642 1432-1238	1051-1053	Intensive Care Medicine	37	7			37	1051-1053	7	0342-4642 1432-1238			10.1007/s00134-011-2226-0				N
512	Intracranial pressure and its surrogates	n	y	2013	0095-6562	946-951	Aviation Space and Environmental Medicine	84	9			84	946-951	9	0095-6562			10.3357/ASEM.3486.2013	Background: Nontraumatic, nonhydrocephalic increases in intracranial pressure (ICP) are often difficult to diagnose and may underlie spaceflight-related visual changes. This study looked at the utility of a porcine animal model of increasing cephalic venous pressure to mimic acute changes in ICP and optic nerve sheath diameter (ONSD) from cephalic venous fluid shifts observed during spaceflight. …			Y
513	Intracranial pressure and optic nerve sheath diameter as cephalic venous pressure increases in swine	n	y	2017	8750-7587 (Print) 0161-7567	260-266	J Appl Physiol (1985)	123	1	2017-05-13		123	260-266	1	8750-7587 (Print) 0161-7567	28495841		10.1152/japplphysiol.00091.2017	Long-term spaceflight induces a near visual acuity change in ~50% of astronauts. In some crew members, postflight cerebrospinal fluid (CSF) opening pressures by lumbar puncture are as high as 20.9 mmHg; these members demonstrated optic disc edema. CSF communicates through the cochlear aqueduct to affect perilymphatic pressure and tympanic membrane motion. We hypothesized that 50 mmHg of lower-bod…		2017-05-13	N
547	Low energy diet and intracranial pressure in women with idiopathic intracranial hypertension: prospective cohort study	y	n	2014	1552-5783 0146-0404	3484-3490	Investigative Ophthalmology and Visual Science	55	6			55	3484-3490	6	1552-5783 0146-0404			10.1167/iovs.14-13903	Purpose. We quantitatively investigated the peripapillary vascular morphology in patients with optic nerve head drusen (ONHD) and optic disc edema (ODE). Methods. Computer-based fundus analysis was used to investigate peripapillary vascular morphology, including length, branching, and diameter of arteries and veins calibrated by optical coherence tomography. Results. Patients with ONHD showed sig…	n		Y
552	Lower-body negative pressure decreases noninvasively measured intracranial pressure and internal jugular vein cross-sectional area during head-down tilt	n	y	2020	1022-386x	541-542	Journal of the College of Physicians and Surgeons--Pakistan	30	5	2020-06-26		30	541-542	5	1022-386x	32580857		10.29271/jcpsp.2020.05.541	Optic nerve drusen (OND) are abnormal calcified acellular deposits located within the prelaminar portion of the optic nerve. They are usually asymptomatic and detected incidentally during fundoscopic examination. They have a clinical significance due to their appearance which mimicks true papilledema, if the drusen are buried. Misdiagnosis of an OND as papilledema may cause unnecessary and invasi…		2020-06-26	N
591	Morphology of retinal vessels in patients with optic nerve head drusen and optic disc edema	y	n	2019	1468-2079 0007-1161	692-698	British Journal of Ophthalmology	103	5			103	692-698	5	1468-2079 0007-1161			10.1136/bjophthalmol-2018-312224	Background/aims The study aims to investigate changes in the optic nerve sheath diameter (ONSD) at high altitude and to assess correlation to optic disc oedema (ODE) and acute mountain sickness (AMS). This investigation is part of the Tübingen High Altitude Ophthalmology study. Methods Fourteen volunteers ascended to 4559 m for 4 days before returning to low altitude. Ultrasonography of ONSD, qua…	y		N
595	Multimodal Imaging of Optic Nerve Drusen in a 10-year Hyperopic Child	n	y	2018	1350-7540	66-73	Current Opinion in Neurology	31	1	2017-11-16		31	66-73	1	1350-7540	29140815		10.1097/wco.0000000000000518	PURPOSE OF REVIEW: We review new applications of optical coherence tomography (OCT) technology in neuro-ophthalmology. We also describe new technologies for visualizing the extracranial vessels in the diagnosis of giant cell arteritis (GCA). RECENT FINDINGS: Newer OCT modalities are expanding the evaluation of the optic disc, and are being applied to a number of neurologic conditions such as demy…		2017-11-16	Y
600	Neuroimaging diagnostic and monitoring approaches in ophthalmology	n	y	2014	1072-7515	S62-S63	Journal of the American College of Surgeons	219	3			219	S62-S63	3	1072-7515			10.1016/j.jamcollsurg.2014.07.144	INTRODUCTION: Assessing intracranial pressure by less invasive methods has been a topic of discussion in recent years. By evaluating the optic nerve diameter using ultrasound along with brain tissue oxygen saturation, body weight, and temperature the intracranial pressure may be assessed non-invasively. Our study evaluated these variables during pneumoperitoneum in a porcine model. METHODS: Cereb…			Y
622	Non-invasive intracranial pressure methods during pneumoperitoneum in an animal model	n	y	2016	0146-0404	3568	Investigative Ophthalmology and Visual Science	57	12			57	3568	12	0146-0404				Purpose: The mechanical environment of the optic nerve head (ONH) is thought to play an important role in the onset of glaucoma. This study aims to map and quantify the strains within the ONH in response to intraocular pressure (IOP) elevation. Methods: Ten porcine globes were tested within 72 hours postmortem. The optic nerve was trimmed to the outer surface of the peripapillary sclera. A portio…			N
625	Noninvasive estimation of raised intracranial pressure using ocular ultrasonography in liver transplant recipients with acute liver failure -A report of two cases	c	y	2019	0019-5049 (Print) 0019-5049	138-141	Indian Journal of Anaesthesia	63	2	2019-03-01		63	138-141	2	0019-5049 (Print) 0019-5049	30814752		10.4103/ija.IJA_88_19	Robotic pelvic surgery requires steep Trendelenburg positioning with pneumoperitoneum which causes raised thoracic and intracranial pressures. In obese patients, the basal thoracic pressures are high. Increased intrathoracic pressure can decrease the cranial venous flow leading to deficient intracranial absorption of cerebrospinal fluid and a further increase in intracranial pressure. Operating t…		2019-03-01	Y
663	ONH deformation in porcine eyes using ultrasound speckle tracking	n	y	1996	0007-1161 (Print) 0007-1161	509-514	British Journal of Ophthalmology	80	6	1996-06-01		80	509-514	6	0007-1161 (Print) 0007-1161	8759260		10.1136/bjo.80.6.509	AIMS/BACKGROUND: Idiopathic intracranial hypertension (IIH) is a central nervous disorder characterised by abnormally increased cerebrospinal fluid (CSF) pressure leading to optic nerve compression. An indirect estimate of increased CSF pressure can be obtained by the ultrasonographic determination of optic nerve sheaths diameters. Computerised static perimetry is regarded as the method of choice…		1996-06-01	N
696	Optic nerve diameters and perimetric thresholds in idiopathic intracranial hypertension	n	y	2013	1552-5783	Double check	Investigative Ophthalmology and Visual Science	54	15			54		15	1552-5783				Purpose Scleral mechanical properties are important factors influencing the mechanical states of the optic nerve head (ONH). This study aimed to examine the through-thickness variations of strains experienced by human posterior sclera during intraocular pressure (IOP) elevations. Methods Eleven human globes from 7 donors (age from 57 to 73 yo) were tested. Scleral shells were prepared and mounted…			Y
712	Optic nerve oedema at high altitude occurs independent of acute mountain sickness	y	n	2018	1179-2744	85-99	Eye Brain	10				10	85-99		1179-2744			10.2147/EB.S144345	Optic nerve sheath meningiomas are rare benign neoplasms of the meninges surrounding the optic nerve. They are a significant cause of morbidity. While the mortality rate is practically zero, these tumors can blind or disfigure patients. Given that the clinical course can be variable, and treatment has the capacity to cause morbidity itself, the management of these patients can be difficult. We re…	n		Y
746	Optic nerve sheath diameter measurement by ultrasound to predict increase in intracranial pressure in traumatic brain injury	y	n	2015	1388-2457	e90-e91	Clinical Neurophysiology	126	8			126	e90-e91	8	1388-2457			10.1016/j.clinph.2015.04.128	Objective: Thoracic endovascular aortic repair (TEVAR) is associated with a reasonable risk of spinal ischemia. As cerebrospinal fluid pressure (CSFP) is correlated with the rate of paraplegia, a non-invasive method to estimate CSFP could help to estimate the patient's individual risk and guide the therapeutic approach. The quantification of the optic nerve sheath diameter (ONSD) using ocular son…	n		Y
751	Optic nerve sheath diameter measurement-A tool to identify high risk patients for spinal ischemia after endovascular thoracoabdominal aortic aneurysm repair?	y	c	2015	0735-6757	860.e5-7	American Journal of Emergency Medicine	33	6	2015-01-18		33	860.e5-7	6	0735-6757	25595270		10.1016/j.ajem.2014.12.030	Idiopathic intracranial hypertension (IIH), also referred to as pseudotumor cerebri, is a condition of raised intracranial pressure (ICP) with unknown etiology. Sonographic measurement of optic nerve sheath diameter (ONSD) has been shown to be a reliable, noninvasive method to characterize elevated ICP in a variety of settings. However, little is known about the immediate response of ONSD to an a…	c	2015-01-18	N
762	Optic nerve sheath diameter-guided extubation plan in obese patients undergoing robotic pelvic surgery in steep Trendelenburg position: A report of three cases	c	y	2018	0019-5049 (Print) 0019-5049	896-899	Indian Journal of Anaesthesia	62	11	2018-12-12		62	896-899	11	0019-5049 (Print) 0019-5049	30532328		10.4103/ija.IJA_370_18	Robotic pelvic surgery requires steep Trendelenburg positioning with pneumoperitoneum which causes raised thoracic and intracranial pressures. In obese patients, the basal thoracic pressures are high. Increased intrathoracic pressure can decrease the cranial venous flow leading to deficient intracranial absorption of cerebrospinal fluid and a further increase in intracranial pressure. Operating t…		2018-12-12	N
763	Optic nerve sheath diameter-guided extubation plan in obese patients undergoing robotic pelvic surgery in steep Trendelenburg position: A report of three cases	c	y	2020	0832-610x	353-359	Canadian Journal of Anaesthesia	67	3	2019-11-24		67	353-359	3	0832-610x	31758491		10.1007/s12630-019-01531-4	BACKGROUND: Ultrasound (US) examination of the eye can be used to detect and monitor elevated intracranial pressure (ICP) and its consequences. Elevated ICP is transmitted to the contiguous optic nerve and its sheath (dura mater), thus underlying the development of papilledema and a widened sheath diameter. The US measurement of the optic nerve sheath diameter (ONSD) has previously been validated…		2019-11-24	N	Duplicate with 762?
769	Optic nerve sheath meningiomas: Prevalence, impact, and management strategies	y	n	2000	0191-3913 (Print) 0191-3913	254-259	Journal of Pediatric Ophthalmology and Strabismus	37	5	2000-10-06		37	254-259	5	0191-3913 (Print) 0191-3913	11020105			PURPOSE: To describe the clinical characteristics of optic neuritis in children, including final visual acuity and development of multiple sclerosis (MS). METHODS: Charts were reviewed of all patients < 15 years of age who presented with optic neuritis to the Bascom Palmer Eye Institute or the Miami Children's Hospital between 1986 and 1998. RESULTS: Fifteen patients were identified. There was a …	n	2000-10-06	N
790	Optic nerve spectral domain optical coherence tomography of papillitis secondary to uveitis	c	y	2018	0736-4679 (Print) 0736-4679	813-816	Journal of Emergency Medicine	55	6	2018-09-27		55	813-816	6	0736-4679 (Print) 0736-4679	30253955		10.1016/j.jemermed.2018.08.006	BACKGROUND: Orbital cellulitis is an uncommon ophthalmological emergency in children, but rapid emergency department (ED) diagnosis is essential. CASE REPORT: A 13-year-old boy presented to our pediatric ED with left orbital cellulitis secondary to pansinusitis. Emergency bedside ocular ultrasonography was used to evaluate and expedite his management. Besides inflammatory changes observed on ultr…		2018-09-27	N
805	Optic neuritis in children	y	n	2015	1932-619X 1932-6181	1-4	Journal of Medical Devices, Transactions of the ASME	9	2			9	1-4	2	1932-619X 1932-6181			10.1115/1.4029810	Studies have suggested that elevated cerebrospinal fluid (CSF) pressure can have a damaging effect on the optic nerve and visual acuity. There is need for a noninvasive CSF pressure measurement technique. A portable device for noninvasive intracranial pressure (ICP) monitoring would have a significant impact on clinical care. A proof-of-concept prototype is used to test the feasibility of a techn…	n		N
873	Point-of-care handheld ophthalmic ultrasound in the diagnosis and evaluation of raised intracranial pressure and Terson syndrome: a description of two cases	c	y	2015	0816-4622	12-24	Clinical & Experimental Optometry	98	1	2014-10-16		98	12-24	1	0816-4622	25315395		10.1111/cxo.12177	Ophthalmic practitioners have to make a critical differential diagnosis in cases of an elevated optic nerve head. They have to discriminate between pseudopapilloedema (benign elevation of the optic nerve head) and true swelling of the optic nerve head. This decision has significant implications for appropriate patient management. Assessment of the optic disc prior to the advanced imaging techniqu…		2014-10-16	Y
913	Proof-of-Concept Prototype for Noninvasive Intracranial Pressure Monitoring Using Ocular Hemodynamics Under Applied Force	y	n	2011	1572-1000 1873-1597	297-306	Photodiagnosis and Photodynamic Therapy	8	4			8	297-306	4	1572-1000 1873-1597			10.1016/j.pdpdt.2011.08.002	Introduction: Photodynamic therapy, the fourth oncological interventional modality has proved its success in the management of variety of pathologies involving the human body. Our aim in this prospective clinical study was to continue evaluating the outcome following ultrasound-guided interstitial PDT of pathologies involving the human body. Patients' reports on quality of life with clinical and …	n		N
915	Prospective evaluation of 110 patients following ultrasound-guided photodynamic therapy for deep seated pathologies	y	n	2009	0028-3878	332-333	Neurology	73	4			73	332-333	4	0028-3878			10.1212/WNL.0b013e3181af0778	BACKGROUND: Idiopathic intracranial hypertension (IIH) is characterised by elevated intracranial pressure (ICP) leading to visual loss and disabling headaches affecting predominantly obese females .Weight loss ra therapeutic mainstay, although efficacy has, to date, not been demonstrated in a prospective trial. We describe the results of the first prospective weight reduction trial in adults with…	y		N
916	Prospective evaluation of the effect of weight loss on intracranial pressure in idiopathic intracranial hypertension	y	n	2016	0148-396X (Print) 0148-396x	100-107	Neurosurgery	79	1	2016-01-28		79	100-107	1	0148-396X (Print) 0148-396x	26813857		10.1227/neu.0000000000001200	BACKGROUND: Raised intracranial pressure (ICP) may lead to increased stiffness of the optic nerve sheath (ONS). OBJECTIVE: To develop a method for analyzing ONS dynamics from transorbital ultrasound and investigate a potential difference between patients with raised ICP vs normal ICP. METHODS: We retrospectively analyzed data from 16 patients (≤12 years old) for whom ultrasound image sequences of…	n	2016-01-28	Y
926	Pulsatile Dynamics of the Optic Nerve Sheath and Intracranial Pressure: An Exploratory In Vivo Investigation	y	n	2012	0172-4614	320-326	Ultraschall in der Medizin	33	4	2012-07-27		33	320-326	4	0172-4614	22833201		10.1055/s-0031-1299498	Transcranial B-mode sonography is an easy to use bedside imaging modality to monitor significant changes of the brain parenchyma such as in malignant middle cerebral infarction or intracerebral hemorrhage. The elevation of intracranial pressure can be followed with various neurosonographical techniques: Measurements of the ventricular width, midline shift, arterial resistance, and optic nerve she…	n	2012-07-27	N
944	Real-time optic nerve sheath diameter reduction measured with bedside ultrasound after therapeutic lumbar puncture in a patient with idiopathic intracranial hypertension																					Y
1078	The potential of neurosonography in neurological emergency and intensive care medicine: monitoring of increased intracranial pressure, brain death diagnostics, and cerebral autoregulation– part 2	y	n	2019	1442-9071	73-74	Clinical and Experimental Ophthalmology	47				47	73-74		1442-9071			10.1111/ceo.13629	Purpose: Differentiating papilloedema from the more benign causes of an elevated optic disc is a diagnostic dilemma in paediatric ophthalmology. The aim of this investigation was to identify the OCT parameters which differentiate papilloedema from other causes of an elevated optic disc in the paediatric population. Methods: 40 subjects with papilloedema (40 eyes), 63 subjects with optic disc drus…	n		Y
1097	The use of optical coherence tomography to evaluate the elevated optic disc in children	y	n	2012	1319-6138 (Print) 1319-6138	363-367	Neurosciences (Riyadh, Saudi Arabia)	17	4	2012-10-02		17	363-367	4	1319-6138 (Print) 1319-6138	23022902			Management of intracranial hypertension is a major cornerstone of neurocritical care. Apart from traumatic brain injury, there are no clear guidelines for intracranial pressure (ICP) monitoring. The insertion of ICP monitors is an invasive procedure with inherent risks and could be contraindicated in case of severe coagulopathy. The transcranial Doppler (TCD) pulsatility index (PI) has emerged as…	n	2012-10-02	N
1098	The use of transcranial Doppler pulsatility index to guide hyperosmolar therapy	y	n	2020	1049-2275	e739-e741	Journal of Craniofacial Surgery	31	7	2020-09-06		31	e739-e741	7	1049-2275	32890154		10.1097/scs.0000000000006734	A 52-year-old, alcohol-intoxicated woman suffered periorbital trauma to the left eye and presented to the emergency department with proptosis and complaints of decreased vision in the left eye. Physical examination revealed loss of light perception (LP), relative afferent pupillary defect (RAPD), pupil dilatation, and corneal epithelial defect of the left eye. In addition, the fundus of the left …	c	2020-09-06	N
1100	The usefulness of multimodal imaging for differentiating pseudopapilloedema and true swelling of the optic nerve head: a review and case series	c	y	2014	0016-3813	165-170	Gaceta Medica de México	150	2			150	165-170	2	0016-3813				The main complication associated with acute brain injury is the elevation of intracranial pressure (ICP) and it is associated with high morbidity and mortality. In these patients, multimodal neurological monitoring has emerged as a fundamental tool in the intensive care unit, with the minimally invasive trend seen in recent years. We report the case of a patient in which ICP monitoring was based …			Y
1128	Traumatic Globe Subluxation Accompanied by Traumatic Optic Neuropathy	y	n	2015	1464-5157 0265-6736	292-301	International Journal of Hyperthermia	31	3			31	292-301	3	1464-5157 0265-6736			10.3109/02656736.2014.984777	Glaucoma is a common disease mainly due to an increase in pressure inside the eye, leading to a progressive destruction of the optic nerve, potentially to blindness. Intraocular pressure (IOP) is the result of a balance between production of liquid that fills the eye-aqueous humour-and its resorption. All treatments for glaucoma aim to reduce IOP and can therefore have two mechanisms of action: r…	n		N
1133	Treatment of glaucoma with high intensity focused ultrasound	y	n	2017	1747-4949	10	International Journal of Stroke	12	1			12	10	1	1747-4949			10.1177/1747493017703913	Transorbital sonography (TOS) is a non-invasive neuroimaging method that allows to detect acute elevated intracranial pressure caused by increase of the optic nerve sheath diameter (ONSD) because the retrobulbar optic nerve is embedded within a dural sheath containing cerebrospinal fluid (CSF) that is in communication with the rest of the central nervous system. Papilledema (bilateral optic disc …	y		N
1149	Ultrasonographic evaluation of the diameter of the optic nerve sheath (DVNO) for the measurement of intracranial pressure (ICP): Report of a case	c	y	2020	2305-5839 (Print) 2305-5839	20	Ann Transl Med	8	1	2020-02-15		8	20	1	2305-5839 (Print) 2305-5839	32055611		10.21037/atm.2019.12.16	Ultrasonography assessments of optic nerve sheath diameter (ONSD) is a non-invasive method that may help identify elevated intracranial pressure (ICP). However, this technique was used to evaluate the elevated ICP caused by traumatic brain injury. The objective of this study was to examine clinical cases of the changes in ICP with venous sinus stenosis and venous sinus thrombosis found the advant…		2020-02-15	Y
1162	Ultrasonographic optic nerve sheath diameter monitoring of elevated intracranial pressure: two case reports	y	n	2017	1098-9021 0271-8235	566-579	Seminars in Neurology	37	5		https://pubmed.ncbi.nlm.nih.gov/29207416/	37	566-579	5	1098-9021 0271-8235			10.1055/s-0037-1608765	Recent years have brought a rapid evolution of diagnostic imaging studies in neuro-ophthalmic practice. Optical coherence tomography (OCT) and several of its derivations (swept-source OCT, enhanced-depth imaging OCT, and OCT-angiography) are advancing diagnosis, and in some cases prognostication, in a variety of inflammatory, ischemic, and compressive optic neuropathies. These technologies hold p…	n		Y
1186	Ultrasound in idiopathic	y	n	2019	0165-8107 (Print) 0165-8107	123-125	Neuro-Ophthalmology	43	2	2019-07-18		43	123-125	2	0165-8107 (Print) 0165-8107	31312238		10.1080/01658107.2018.1482359	A 43-year-old female is referred to our clinic for evaluation of an incidentally discovered unilateral papilledema in her right eye of unknown cause. She had no past ocular or medical history. Examination revealed a corrected-distance visual acuity of 20/20 in both eyes. Posterior segment examination showed an elevated right optic nerve head with blurred edges. Ultrasonography failed to reveal op…	c	2019-07-18	Y? Not sure--is there more to this title?
1201	Unilateral papilledema revealing an intracanalicular optic nerve sheath meningioma	y	n	2017	1432-1998	S254-S255	Pediatric Radiology	47				47	S254-S255		1432-1998			10.1007/s00247-017-3809-x	Disclosures: All authors have disclosed no financial interests, arrangements or affiliations in the context of this activity. Purpose or Case Report: To determine if brainMRI is of added value in babies with neonatal abstinence syndrome (NAS) in addition to a head US, and to elucidate the findings observed in each modality. Methods & Materials: Utilizing a retrospective database of all babies wit…	n		N
1237	Value of brain magnetic resonance imaging (MRI) in addition to head ultrasound (US) in babies with neonatal abstinence syndrome	y	n	2017	2197-425X		Intensive Care Medicine Experimental	5	2			5		2	2197-425X			10.1186/s40635-017-0151-4	INTRODUCTION. Prompt detection of raised intracranial pressure (ICP) in traumatic brain injury (TBI) is mandatory. Measurement of optic nerve sheath diameter (ONSD) by ultrasound (US) is emerging tool to predict high ICP and it is found to be comparable to computed tomography (CT) and invasive technique. OBJECTIVES. To assess the accuracy of ONSD measurement by US to predict increased ICP in TBI …	n		N
ID	Ttile	n	y	2005	1472-0205 (Print) 1472-0205	827-830	Emergency Medicine Journal	22	11	2005-10-26		22	827-830	11	1472-0205 (Print) 1472-0205	16244354		10.1136/emj.2003.012971	A 47 year old man sustained a head injury after tripping. He presented to the accident and emergency department next morning where head x ray revealed no fractures. However, the casualty doctor found bilateral blurred optic disc margins on ophthalmoscopy. Although his head injury was classed as non-serious, an urgent computed tomography scan was ordered and an ophthalmic opinion sought. After det…		2005-10-26	Dr. Chiem Review by Title

## Sheet: Mistake review by Abstract - Do
#	Title	Ghadi Select by Title	Resident Review by Abstract	Date of Publication	ISBN	Pages	Journal	Volume	Column8	Column9	Column10	Volume 2	Pages 2	Issue 2	ISBN 2	Accession Number	Reason for Exclusion	DOI	Abstract	Ghadi Abstracts	Edition	Dr. Chiem Review by Title	Notes	Column3
1186	Ultrasound in idiopathic	y		2019	0165-8107 (Print) 0165-8107	123-125	Neuro-Ophthalmology	43	2	2019-07-18		43	123-125	2	0165-8107 (Print) 0165-8107	31312238		10.1080/01658107.2018.1482359	A 43-year-old female is referred to our clinic for evaluation of an incidentally discovered unilateral papilledema in her right eye of unknown cause. She had no past ocular or medical history. Examination revealed a corrected-distance visual acuity of 20/20 in both eyes. Posterior segment examination showed an elevated right optic nerve head with blurred edges. Ultrasonography failed to reveal op…	c	2019-07-18	Y? Not sure--is there more to this title?
150	Bilateral optic disc swelling; is a CT scan necessary?	n		2017	1468-2982	262-263	Cephalalgia	37	1			37	262-263	1	1468-2982			10.1177/0333102417719590	Objectives: Idiopathic intracranial hypertension (IIH) or pseudotumor cerebri is a syndrome characterized by signs and symptoms of increased intracranial pressure in the absence of a secondary cause (space-occupying mass lesion or venous thrombosis). IIH occurs mainly in young, fertile and overweight women but is not uncommon in children. The aim of this study is to report the IIH clinical presen…			Y
238	Clinical presentation and diagnostic evaluation of idiopathic intracranial hypertension in children and adolescents	n		2017	1129-2377	Double check	Journal of Headache and Pain	18	1			18		1	1129-2377			10.1186/s10194-017-0817-z	Background Idiopathic intracranial hypertension (IIH) or pseudotumor cerebri is a syndrome characterized by signs and symptoms of increased intracranial pressure in the absence of a secondary cause. The aim of the study is to report the IIH clinical presentation in children and adolescents presenting to our hospital during a 10-year period. Materials and methods Retrospective study, between Janua…			Y
239	Clinical presentation and diagnostic evaluation of idiopathic intracranial hypertension in children and adolescents	n		2008	0146-0404 1552-5783	2478-2482	Investigative Ophthalmology and Visual Science	49	6			49	2478-2482	6	0146-0404 1552-5783			10.1167/iovs.07-0965	PURPOSE. Optic nerve disease in chronic IOP elevation rat glaucoma models develops at different rates. This study was undertaken to investigate whether anterior chamber (AC) changes develop in two popular models in vivo and whether the changes are related to IOP. METHODS. Ten female Wistar rats and 12 male Brown-Norway rats were subjected to episcleral vein cauterization (EVC) and hypertonic sali…			Y	Duplicate with 238?
303	Current concepts and strategies in the diagnosis and management of idiopathic intracranial hypertension in adults	n		2019	0882-0538	256-263	Seminars in Ophthalmology	34	4	2019-06-04		34	256-263	4	0882-0538	31157991		10.1080/08820538.2019.1620804	The presence of optic nerve swelling in pediatric patients is a frequent cause for referral to pediatric ophthalmologists and neuro-ophthalmologists because this finding can be the harbinger of serious neurologic disease including brain tumor, demyelinating disease, infiltrative disease of the optic nerve, or idiopathic intracranial hypertension. Optic nerve head drusen (ONHD) are common and can …		2019-06-04	Y
325	Diagnosis and Imaging of Optic Nerve Head Drusen	n		2019	0959-8138 (Print) 0959-8138	l4225	BMJ	366		2019-07-26		366	l4225		0959-8138 (Print) 0959-8138	31340932		10.1136/bmj.l4225	OBJECTIVES: To summarise and compare the accuracy of physical examination, computed tomography (CT), sonography of the optic nerve sheath diameter (ONSD), and transcranial Doppler pulsatility index (TCD-PI) for the diagnosis of elevated intracranial pressure (ICP) in critically ill patients. DESIGN: Systematic review and meta-analysis. DATA SOURCES: Six databases, including Medline, EMBASE, and P…		2019-07-26	Y
328	Diagnosis of elevated intracranial pressure in critically ill adults: systematic review and meta-analysis	n		2020	2090-004X (Print) 2090-004x	6973587	J Ophthalmol	2020		2020-04-24		2020	6973587		2090-004X (Print) 2090-004x	32322411		10.1155/2020/6973587	AIM: To evaluate the diagnostic value of systematic ophthalmologic imaging examination in the diagnosis of embedded optic disc drusen (ODD) in adolescents with mild visual impairment. METHODS: Eleven patients were evaluated through optometric examination, fundus photography, visual field inspection, optical coherence tomography (OCT), ultrasonography (US), and fundus fluorescein angiography (FFA)…		2020-04-24	Y
337	Diagnostic Value of Systematic Imaging Examination in Embedded Optic Disc Drusen in Adolescents with Mild Visual Impairment	n		1997	0165-5701 (Print) 0165-5701	131-135	International Ophthalmology	21	3	1997-01-01		21	131-135	3	0165-5701 (Print) 0165-5701	9587829		10.1023/a:1026422819404	PURPOSE: There is considerable overlap in the clinical profile of patients with idiopathic optic neuritis (ON) and anterior ischemic optic neuropathy (AION). We tested the hypothesis that the retrobulbar diameter of the optic nerve may be a criterion for the differential diagnosis between ON and AION. METHODS: The diameter of the optic nerve was measured by B-scan ultrasonography with the eye in …		1997-01-01	Y
338	Diameter of the optic nerve in idiopathic optic neuritis and in anterior ischemic optic neuropathy	n		2018	1552-5783	Double check	Investigative Ophthalmology and Visual Science	59	9			59		9	1552-5783				Purpose : Optic nerve head drusen (ONHD) remains a challenging diagnostic dilemma for which multimodal imaging tools represent a cornerstone in diagnosis. ONHD may simulate true disc oedema and this misdiagnosis can lead to unnecessary investigations. In adult patients, EDI-OCT has shown promise in the accurate detection of ONHD when compared to current gold standard imaging, B-scan ultrasonograp…			Y
384	ELEVATED INTRACRANIAL PRESSURE DOES NOT EXPLAIN SPACEFLIGHT-INDUCED OPTIC DISC EDEMA	n		2009	0167-6830	219-225	Orbit	28	4	2009-10-21		28	219-225	4	0167-6830	19839878			In patients with Graves' orbitopathy, magnetic resonance imaging (MRI) is a useful tool to distinguish the acute inflammatory active disease in demonstrating interstitial edema within the extraocular muscles on coronal TIRM-sequences from fibrotic, inactive endstage disease. MRI is the modality of choice to identify active inflammatory changes in order to decide on possible immunomodulatory treat…		2009-10-21	Y
385	Elevated Optic Disc Height and Increased Optic Nerve Sheath Diameter on Bedside Ultrasound in a Pediatric Patient With Orbital Cellulitis: More Than Meets the Eye	c		2013	2005-6419 (Print) 2005-6419	451-455	Korean Journal of Anesthesiology	64	5	2013-06-07		64	451-455	5	2005-6419 (Print) 2005-6419	23741570		10.4097/kjae.2013.64.5.451	Intracranial pressure (ICP) monitoring is an important issue for liver transplant recipients, since increased ICP is associated with advanced hepatic encephalopathy or graft reperfusion during liver transplantation. Invasive monitoring of ICP is known as a gold standard method, but it can provoke bleeding and infection; thus, its use is a controversial issue. Studies have shown that optic nerve s…		2013-06-07	Y
413	Eye ultrasound in children - Technique and pictorial review	y		2020	0898-4921	256-262	Journal of Neurosurgical Anesthesiology	32	3	2019-03-05		32	256-262	3	0898-4921	30829892		10.1097/ana.0000000000000592	BACKGROUND: Transorbital ultrasonographic measurement of optic nerve sheath diameter (ONSD) is an important technique for bedside assessment of raised intracranial pressure (ICP). However, developing competency for this clinical skill requires practice scans on both normal subjects and patients with raised ICP. The aim of this study is to develop a high-fidelity training model capable of measurin…	n	2019-03-05	Y
472	Imaging in Graves' orbitopathy	n		2012	0020-8167 1536-9617	131-143	International Ophthalmology Clinics	52	4			52	131-143	4	0020-8167 1536-9617			10.1097/IIO.0b013e318265fd78				Y
473	Imaging in ocular toxoplasmosis	n		2012	0020-8167 1536-9617	183-190	International Ophthalmology Clinics	52	4			52	183-190	4	0020-8167 1536-9617			10.1097/IIO.0b013e318265d56a				Y
474	Imaging in the diagnosis and management of behçet disease	n		2016	2149-8695 (Print) 2149-8709	232-236	Turk J Ophthalmol	46	5	2017-01-07		46	232-236	5	2149-8695 (Print) 2149-8709	28058166		10.4274/tjo.66564	Optic disc drusen (ODD) are benign congenital anomalies of the optic nerve characterized by calcified hyaline bodies. While superficial drusen can be diagnosed easily during fundus examination, detecting buried drusen requires the use of additional imaging methods such as B-scan ultrasonography (USG), fundus fluorescein angiography (FFA), computed tomography (CT) and fundus autofluorescence (FAF)…		2017-01-07	Y
477	Imaging Methods in the Diagnosis of Optic Disc Drusen	n		2013	1552-5783	Double check	Investigative Ophthalmology and Visual Science	54	15			54		15	1552-5783				Purpose: Optic atrophy constitutes the final stage in the evolution of optic neuropathy. The aim of this study is to demonstrate the utility of Spectral Domain OCT (OCT-SD) in the visualisation of hypo reflective microcystic changes (or retinal pseudocysts) in the internal nuclear layer (INL) in several cases of advanced optic atrophy. Methods: Patients with a diagnosis of optic nerve atrophy wer…			Y
512	Intracranial pressure and its surrogates	n		2013	0095-6562	946-951	Aviation Space and Environmental Medicine	84	9			84	946-951	9	0095-6562			10.3357/ASEM.3486.2013	Background: Nontraumatic, nonhydrocephalic increases in intracranial pressure (ICP) are often difficult to diagnose and may underlie spaceflight-related visual changes. This study looked at the utility of a porcine animal model of increasing cephalic venous pressure to mimic acute changes in ICP and optic nerve sheath diameter (ONSD) from cephalic venous fluid shifts observed during spaceflight. …			Y
547	Low energy diet and intracranial pressure in women with idiopathic intracranial hypertension: prospective cohort study	y		2014	1552-5783 0146-0404	3484-3490	Investigative Ophthalmology and Visual Science	55	6			55	3484-3490	6	1552-5783 0146-0404			10.1167/iovs.14-13903	Purpose. We quantitatively investigated the peripapillary vascular morphology in patients with optic nerve head drusen (ONHD) and optic disc edema (ODE). Methods. Computer-based fundus analysis was used to investigate peripapillary vascular morphology, including length, branching, and diameter of arteries and veins calibrated by optical coherence tomography. Results. Patients with ONHD showed sig…	n		Y
595	Multimodal Imaging of Optic Nerve Drusen in a 10-year Hyperopic Child	n		2018	1350-7540	66-73	Current Opinion in Neurology	31	1	2017-11-16		31	66-73	1	1350-7540	29140815		10.1097/wco.0000000000000518	PURPOSE OF REVIEW: We review new applications of optical coherence tomography (OCT) technology in neuro-ophthalmology. We also describe new technologies for visualizing the extracranial vessels in the diagnosis of giant cell arteritis (GCA). RECENT FINDINGS: Newer OCT modalities are expanding the evaluation of the optic disc, and are being applied to a number of neurologic conditions such as demy…		2017-11-16	Y
600	Neuroimaging diagnostic and monitoring approaches in ophthalmology	n		2014	1072-7515	S62-S63	Journal of the American College of Surgeons	219	3			219	S62-S63	3	1072-7515			10.1016/j.jamcollsurg.2014.07.144	INTRODUCTION: Assessing intracranial pressure by less invasive methods has been a topic of discussion in recent years. By evaluating the optic nerve diameter using ultrasound along with brain tissue oxygen saturation, body weight, and temperature the intracranial pressure may be assessed non-invasively. Our study evaluated these variables during pneumoperitoneum in a porcine model. METHODS: Cereb…			Y
625	Noninvasive estimation of raised intracranial pressure using ocular ultrasonography in liver transplant recipients with acute liver failure -A report of two cases	c		2019	0019-5049 (Print) 0019-5049	138-141	Indian Journal of Anaesthesia	63	2	2019-03-01		63	138-141	2	0019-5049 (Print) 0019-5049	30814752		10.4103/ija.IJA_88_19	Robotic pelvic surgery requires steep Trendelenburg positioning with pneumoperitoneum which causes raised thoracic and intracranial pressures. In obese patients, the basal thoracic pressures are high. Increased intrathoracic pressure can decrease the cranial venous flow leading to deficient intracranial absorption of cerebrospinal fluid and a further increase in intracranial pressure. Operating t…		2019-03-01	Y
696	Optic nerve diameters and perimetric thresholds in idiopathic intracranial hypertension	n		2013	1552-5783	Double check	Investigative Ophthalmology and Visual Science	54	15			54		15	1552-5783				Purpose Scleral mechanical properties are important factors influencing the mechanical states of the optic nerve head (ONH). This study aimed to examine the through-thickness variations of strains experienced by human posterior sclera during intraocular pressure (IOP) elevations. Methods Eleven human globes from 7 donors (age from 57 to 73 yo) were tested. Scleral shells were prepared and mounted…			Y
712	Optic nerve oedema at high altitude occurs independent of acute mountain sickness	y		2018	1179-2744	85-99	Eye Brain	10				10	85-99		1179-2744			10.2147/EB.S144345	Optic nerve sheath meningiomas are rare benign neoplasms of the meninges surrounding the optic nerve. They are a significant cause of morbidity. While the mortality rate is practically zero, these tumors can blind or disfigure patients. Given that the clinical course can be variable, and treatment has the capacity to cause morbidity itself, the management of these patients can be difficult. We re…	n		Y
746	Optic nerve sheath diameter measurement by ultrasound to predict increase in intracranial pressure in traumatic brain injury	y		2015	1388-2457	e90-e91	Clinical Neurophysiology	126	8			126	e90-e91	8	1388-2457			10.1016/j.clinph.2015.04.128	Objective: Thoracic endovascular aortic repair (TEVAR) is associated with a reasonable risk of spinal ischemia. As cerebrospinal fluid pressure (CSFP) is correlated with the rate of paraplegia, a non-invasive method to estimate CSFP could help to estimate the patient's individual risk and guide the therapeutic approach. The quantification of the optic nerve sheath diameter (ONSD) using ocular son…	n		Y
873	Point-of-care handheld ophthalmic ultrasound in the diagnosis and evaluation of raised intracranial pressure and Terson syndrome: a description of two cases	c		2015	0816-4622	12-24	Clinical & Experimental Optometry	98	1	2014-10-16		98	12-24	1	0816-4622	25315395		10.1111/cxo.12177	Ophthalmic practitioners have to make a critical differential diagnosis in cases of an elevated optic nerve head. They have to discriminate between pseudopapilloedema (benign elevation of the optic nerve head) and true swelling of the optic nerve head. This decision has significant implications for appropriate patient management. Assessment of the optic disc prior to the advanced imaging techniqu…		2014-10-16	Y
916	Prospective evaluation of the effect of weight loss on intracranial pressure in idiopathic intracranial hypertension	y		2016	0148-396X (Print) 0148-396x	100-107	Neurosurgery	79	1	2016-01-28		79	100-107	1	0148-396X (Print) 0148-396x	26813857		10.1227/neu.0000000000001200	BACKGROUND: Raised intracranial pressure (ICP) may lead to increased stiffness of the optic nerve sheath (ONS). OBJECTIVE: To develop a method for analyzing ONS dynamics from transorbital ultrasound and investigate a potential difference between patients with raised ICP vs normal ICP. METHODS: We retrospectively analyzed data from 16 patients (≤12 years old) for whom ultrasound image sequences of…	n	2016-01-28	Y
944	Real-time optic nerve sheath diameter reduction measured with bedside ultrasound after therapeutic lumbar puncture in a patient with idiopathic intracranial hypertension																					Y
1078	The potential of neurosonography in neurological emergency and intensive care medicine: monitoring of increased intracranial pressure, brain death diagnostics, and cerebral autoregulation– part 2	y		2019	1442-9071	73-74	Clinical and Experimental Ophthalmology	47				47	73-74		1442-9071			10.1111/ceo.13629	Purpose: Differentiating papilloedema from the more benign causes of an elevated optic disc is a diagnostic dilemma in paediatric ophthalmology. The aim of this investigation was to identify the OCT parameters which differentiate papilloedema from other causes of an elevated optic disc in the paediatric population. Methods: 40 subjects with papilloedema (40 eyes), 63 subjects with optic disc drus…	n		Y
1100	The usefulness of multimodal imaging for differentiating pseudopapilloedema and true swelling of the optic nerve head: a review and case series	c		2014	0016-3813	165-170	Gaceta Medica de México	150	2			150	165-170	2	0016-3813				The main complication associated with acute brain injury is the elevation of intracranial pressure (ICP) and it is associated with high morbidity and mortality. In these patients, multimodal neurological monitoring has emerged as a fundamental tool in the intensive care unit, with the minimally invasive trend seen in recent years. We report the case of a patient in which ICP monitoring was based …			Y
1149	Ultrasonographic evaluation of the diameter of the optic nerve sheath (DVNO) for the measurement of intracranial pressure (ICP): Report of a case	c		2020	2305-5839 (Print) 2305-5839	20	Ann Transl Med	8	1	2020-02-15		8	20	1	2305-5839 (Print) 2305-5839	32055611		10.21037/atm.2019.12.16	Ultrasonography assessments of optic nerve sheath diameter (ONSD) is a non-invasive method that may help identify elevated intracranial pressure (ICP). However, this technique was used to evaluate the elevated ICP caused by traumatic brain injury. The objective of this study was to examine clinical cases of the changes in ICP with venous sinus stenosis and venous sinus thrombosis found the advant…		2020-02-15	Y
1162	Ultrasonographic optic nerve sheath diameter monitoring of elevated intracranial pressure: two case reports	y		2017	1098-9021 0271-8235	566-579	Seminars in Neurology	37	5		https://pubmed.ncbi.nlm.nih.gov/29207416/	37	566-579	5	1098-9021 0271-8235			10.1055/s-0037-1608765	Recent years have brought a rapid evolution of diagnostic imaging studies in neuro-ophthalmic practice. Optical coherence tomography (OCT) and several of its derivations (swept-source OCT, enhanced-depth imaging OCT, and OCT-angiography) are advancing diagnosis, and in some cases prognostication, in a variety of inflammatory, ischemic, and compressive optic neuropathies. These technologies hold p…	n		Y

## Sheet: Backup Review by Full Text from
#	Title	Resident Review by Abstract	Ghadi Abstracts	Abstract	Date of Publication	ISBN	Pages	Journal	Volume	Column8	Column9	Column10	Volume 2	Pages 2	Issue 2	ISBN 2	Accession Number	Reason for Exclusion	DOI	Edition	Column1	Column2	Column3
28	A multimodal non-invasive approach for intracranial hypertension detection: A single-center prospective study	y	n	Introduction Intracranial cerebral pressure (ICP) monitoring is an integral part of acute brain injury management. While invasive ICP monitor is the gold standard, there are several medical conditions that preclude its placement. Non-invasive ICP assessment tests (e.g. optic nerve sheath diameter, optic nerve disk elevation, pulsatility index, pupillary reactivity etc) have moderate accuracy when…	2019	1556-0961	S82	Neurocritical Care	31	1			31	S82	1	1556-0961			10.1007/s12028-019-00857-7
311	Detecting optic nerve head swelling on ultrasound and optical coherence tomography in children and young people: an observational study	y	n	BACKGROUND: Following high-profile cases, referrals for evaluation of 'suspicious optic discs' to eye clinics in the UK have sharply increased, asking ophthalmologists to reliably distinguish between true and pseudopapilloedema. Optic nerve sheath dilatation (ONSD) on ocular ultrasound (US) is considered a reliable sign of true papilloedema, but this test is not widely available. Recently, anteri…	2018	0007-1161	318-322	British Journal of Ophthalmology	102	3	2017-06-24		102	318-322	3	0007-1161	28637781		10.1136/bjophthalmol-2017-310196	2017-06-24
498	Influence of retrobulbar neuritis and papillitis on echographically measured optic nerve diameter	y	n	BACKGROUND/AIM: Retrobulbar (optic) neuritis is inflammation of the optic nerve that may cause a complete or partial loss of vision. This inflammation can affect a part of the nerve within the eyeball (neuropapillitis) or a part of the nerve behind the eyeball (retrobulbar neuritis). The aim of this study was to establish whether there is a correlation between the diameter of a retrobulbar part o…	2010	0042-8450 (Print) 0042-8450	32-35	Vojnosanitetski Pregled	67	1	2010-03-17		67	32-35	1	0042-8450 (Print) 0042-8450	20225632		10.2298/vsp1001032s	2010-03-17
639	Ocular and orbital pathology: The role of b-scan echography	y	n	B-scan echography is a simple, non-invasive and very important tool in clinical assessment of various ocular and orbital diseases. With a general understanding of the indications and proper examination technique, one can obtain a vast amount of information not possible with clinical examination alone. We describe the principles, techniques, and indications for B-scan examination, as well as provi…	2016	0043-3144	25	West Indian Medical Journal	65				65	25		0043-3144
658	Ocular Ultrasound to Detect Raised Intracranial Pressure	y	n	To the Editors: Ben-Yakov et al present 4 cases of optic nerve head swelling detected on ocular ultrasound secondary to intracranial tumor, viral meningitis, optic neuritis, and optic nerve head drusen.1 In all cases, the bulging of the optic nerve head into the vitreous cavity is presented as the critical ultrasound sign to confirm papilledema. We have several concerns with regard to this articl…	2017	1535-1815 0749-5161	e4	Pediatric Emergency Care	33	3			33	e4	3	1535-1815 0749-5161			10.1097/PEC.0000000000001054
767	Optic nerve sheath enlargement in acute intracranial hypertension	y	n	B-scan sonography can image the optic nerve and allows to measure the sheath diameter on-line. For to adult control subjects the optic nerve sheath (ONS) diameter ranged between 2.9 and 4.3 mm (mean 3.6). In the follow-up of 16 severe acutely brain injured patients (cerebrovascular and traumatic disease) leading to elevated intracranial pressure, ONS-diameters were significantly enlarged (mean 5.…	1994	0165-8107	345-354	Neuro-Ophthalmology	14	6			14	345-354	6	0165-8107
785	Optic nerve sonography in the diagnostic evaluation of pseudopapilledema and raised intracranial pressure: a cross-sectional study	y	n	Introduction. Differentiating pseudopapilledema from papilledema which is optic disk edema and a result of increased ICP (intracranial pressure) is important and can be done with noninvasive methods like orbital ultrasound examination. Method. This was a cross-sectional study in which patients with optic nerve head swelling were referred for LP exam after optic nerve head swelling diagnosis confi…	2015	2090-1852 (Print) 2090-1860	146059	Neurology Research International	2015		2015-04-16		2015	146059		2090-1852 (Print) 2090-1860	25874128		10.1155/2015/146059	2015-04-16
795	Optic nerve ultrasonography: Useful thechnique in differentiating papilledema from pseudopapiledema	y	n	Background: The sonographic technique allows measurement of the diameter non-invasively and this diameter is dynamic and depends on changes in CSF pressure. Transorbital optic nerve sheath ultrasound is a reproducible, non-invasive technique and is well tolerated in patients. We want to evaluate reliability of optic nerve sonography in diagnosing pseudo-papilledema from papilledema. Method and ma…	2012	1015-9770	70	Cerebrovascular Diseases	33				33	70		1015-9770			10.1159/000338951
996	Sonographic assessment of the optic nerve and the central retinal artery in idiopathic intracranial hypertension	y	n	Transorbital sonography easily detects papilledema and enlarged optic nerve sheath diameters (ONSD) in IIH (idiopathic intracranial hypertension) patients. As the central retinal artery is located within the optic nerve, its hemodynamic properties might be affected by the increased pressure. In this study we assessed the diagnostic usefulness of transorbital sonography in IIH with a special focus…	2020	0967-5868	292-297	Journal of Clinical Neuroscience	72		2019-09-22		72	292-297		0967-5868	31540860		10.1016/j.jocn.2019.09.003	2019-09-22
1013	Sonography of optic nerve sheath diameter identifies patients with middle cerebral artery infarction at risk of a malignant course: a pilot prospective observational study	y	n	INTRODUCTION: To assess the value of optic nerve sheath diameter (ONSD) measurements at different time points to predict the malignant evolution in middle cerebral artery (MCA) infarction and to investigate the relationship between ONSD and infarct volume on follow-up computed tomography (CT). METHODS: In a single-center prospective observational study, we recruited patients with MCA infarction a…	2020	0340-5354	2713-2720	Journal of Neurology	267	9	2020-05-23		267	2713-2720	9	0340-5354	32440922		10.1007/s00415-020-09906-0	2020-05-23
1019	Spectral Doppler imaging of vessels in the optic nerve of children	y	n	Elevation and blur of the optic disc margin with hyperemia and flame hemorrhages are classic features of papilledema that may not be present with mild elevations of the cerebral spinal fluid pressure. In children, the disc can be dramatically elevated with indistinct margins in pseudopapilledema. Children with equivocal disc features are sedated for neuroimaging and lumbar puncture to measure ope…	2007	0883-0738 (Print) 0883-0738	809-811	Journal of Child Neurology	22	7	2007-08-24		22	809-811	7	0883-0738 (Print) 0883-0738	17715270		10.1177/0883073807304192	2007-08-24
1178	Ultrasonography, OCT and OCT-angiography in the diagnostic workup of children with suspected papilledema	y	n	Purpose: Optic nerve sheath dilatation (ONSD) on ocular ultrasound (US) is considered a sensitive and specific indicator of raised intracranial pressure (ICP). Anterior bowing of Bruch membrane (AB-BM) and increase in retinal nerve fibre layer thickness (RNFLT) in superonasal, nasal or temporal sector (SN, N, T) on optical coherence tomography (OCT) may be of similar diagnostic value. OCT-angiogr…	2017	1552-5783		Investigative Ophthalmology and Visual Science	58	8			58		8	1552-5783			https://www.embase.com/search/results?subaction=viewrecord&id=L621490405&from=export
89	Anomalous optic disc elevation associated with ultrasonographic evidence of increased subarachnoid fluid	y	C	The presence of increased subarachnoid fluid around the optic nerve as measured by ultrasound has been shown to be associated with elevated intracranial pressure, as well as a number of other conditions. This finding has proved useful for distinguishing optic disc elevation secondary to papilledema from disc elevation attributable to other causes. This report describes a patient with anomalous op…	2000	1070-8022 (Print) 1070-8022	25-27	Journal of Neuro-Ophthalmology	20	1	2000-04-19	https://pubmed.ncbi.nlm.nih.gov/10770503/	20	25-27	1	1070-8022 (Print) 1070-8022	10770503		10.1097/00041327-200020010-00009	2000-04-19
388	Emergency point-of-care ultrasound detection of papilledema in the pediatric emergency department	y	c	The application of emergency point-of-care ultrasound has been expanding in pediatric emergency medicine for a decade. In this case series, we describe the detection of papilledema in patients presenting to the pediatric emergency department using this technology and its potential impact on their clinical care.	2015	1535-1815 0749-5161	766-770	Pediatric Emergency Care	31	11			31	766-770	11	1535-1815 0749-5161			10.1097/PEC.0000000000000597
849	Papilledema: Point-of-Care Ultrasound Diagnosis in the Emergency Department	y	c	Point-of-care ultrasound (POCUS) has the potential to diagnose papilledema, a sign of increased intracranial pressure, through optic disc elevation as well as optic nerve sheath diameter measurements. Idiopathic intracranial hypertension (IIH) is a syndrome resulting in increased intracranial pressure. We present a case of IIH where the emergency physician diagnosed papilledema by POCUS via prese…	2018	2474-252x	125-127	Clin Pract Cases Emerg Med	2	2	2018-06-01		2	125-127	2	2474-252x	29849246		10.5811/cpcem.2018.1.36369	2018-06-01
877	Point-of-care ultrasonography for the identification of 2 children with optic disc drusen mimicking papilledema	y	c	We present 2 cases of asymptomatic patients who were found to have raised and blurred optic discs on physical examination, suggestive of papilledema. Evaluation in the emergency department revealed 2 well-appearing children with normal vital signs and neurologic evaluation results, without symptoms of increased intracranial pressure. Point-of-care ocular ultrasonography was performed on both chil…	2014	0749-5161	505-507	Pediatric Emergency Care	30	7	2014-07-06		30	505-507	7	0749-5161	24987997		10.1097/pec.0000000000000172	2014-07-06
1179	Ultrasound assessment of optic disc edema in patients with headache	y	c	Point-of-care ocular ultrasonography is emerging as a powerful tool to evaluate emergency department (ED) patients at risk for ophthalmologic and intracranial pathology.We present cases of 3 patients in whom optic disc swelling was identified using ocular ultrasound. Causes for optic disc swelling in our patients included idiopathic intracranial hypertension, secondary syphilis, and malignant hyp…	2012	0735-6757	1654.e1-4	American Journal of Emergency Medicine	30	8	2011-10-28		30	1654.e1-4	8	0735-6757	22030203		10.1016/j.ajem.2011.06.030	2011-10-28
419	Feasibility and usefulness of ultrasonography in idiopathic intracranial hypertension or secondary intracranial hypertension	n	y	BACKGROUND: Transorbital sonography (TOS) has been proven to be able to non-invasively detect elevated intracranial pressure. In this condition TOS shows an increase in optic nerve sheath diameter (ONSD). It has been suggested that internal jugular vein valve insufficiency (IJVVI) may represent a factor contributing to the pathogenesis of idiopathic intracranial hypertension (IIH). The aim of thi…	2016	1471-2377	85	BMC Neurology	16		2016-06-03		16	85		1471-2377	27250852		10.1186/s12883-016-0594-3	2016-06-03
483	Impact of variations in the measurement of optic nerve sheath diameter on the diagnosis of raised intracranial pressure: An appraisal of quantitative and qualitative methods	n	Y	INTRODUCTION. Raised intracranial pressure (RICP) can be evaluated sonographically by measuring the optic nerve sheath diameter (ONSD). A wide variation in the threshold measurement of ONSD for RICP has been reported in literature. It is likely that exaggeration of the hypoechoic edge artifact around the dura by high frequency (>10 MHz) linear transducers and uncertainty over whether to measure 3…	2010	0342-4642	S186	Intensive Care Medicine	36				36	S186		0342-4642			10.1007/s00134-010-1999-x
1152	Ultrasonographic investigation of optic neuritis	n	y	A pilot echographic study was conducted to determine the incidence and severity of optic nerve swelling in acute 'idiopathic' optic neuritis and to examine cerebrospinal fluid dynamics in the subarachnoid space, employing the method of standardised echography and the '30 degrees test'. An attempt was made to correlate the degree of nerve swelling with the initial visual loss and with the rate and…	1995	0950-222X (Print) 0950-222x	488-494	Eye (London, England)	9 ( Pt 4)		1995-01-01		9 ( Pt 4)	488-494		0950-222X (Print) 0950-222x	7498573		10.1038/eye.1995.113	1995-01-01

## Sheet: Dr. Chiem Review by Abstract
639	Ocular and orbital pathology: The role of b-scan echography	yes, but sounds like a review and not an actual study. If it is a review, would exclude. But it gives a great rational for ocular US!	n	B-scan echography is a simple, non-invasive and very important tool in clinical assessment of various ocular and orbital diseases. With a general understanding of the indications and proper examination technique, one can obtain a vast amount of information not possible with clinical examination alone. We describe the principles, techniques, and indications for B-scan examination, as well as provi…	2016	0043-3144	25	West Indian Medical Journal	65				65	25		0043-3144
28	A multimodal non-invasive approach for intracranial hypertension detection: A single-center prospective study	Y	n	Introduction Intracranial cerebral pressure (ICP) monitoring is an integral part of acute brain injury management. While invasive ICP monitor is the gold standard, there are several medical conditions that preclude its placement. Non-invasive ICP assessment tests (e.g. optic nerve sheath diameter, optic nerve disk elevation, pulsatility index, pupillary reactivity etc) have moderate accuracy when…	2019	1556-0961	S82	Neurocritical Care	31	1			31	S82	1	1556-0961			10.1007/s12028-019-00857-7
89	Anomalous optic disc elevation associated with ultrasonographic evidence of increased subarachnoid fluid	y	C	The presence of increased subarachnoid fluid around the optic nerve as measured by ultrasound has been shown to be associated with elevated intracranial pressure, as well as a number of other conditions. This finding has proved useful for distinguishing optic disc elevation secondary to papilledema from disc elevation attributable to other causes. This report describes a patient with anomalous op…	2000	1070-8022 (Print) 1070-8022	25-27	Journal of Neuro-Ophthalmology	20	1	2000-04-19	https://pubmed.ncbi.nlm.nih.gov/10770503/	20	25-27	1	1070-8022 (Print) 1070-8022	10770503		10.1097/00041327-200020010-00009	2000-04-19
311	Detecting optic nerve head swelling on ultrasound and optical coherence tomography in children and young people: an observational study	y	n	BACKGROUND: Following high-profile cases, referrals for evaluation of 'suspicious optic discs' to eye clinics in the UK have sharply increased, asking ophthalmologists to reliably distinguish between true and pseudopapilloedema. Optic nerve sheath dilatation (ONSD) on ocular ultrasound (US) is considered a reliable sign of true papilloedema, but this test is not widely available. Recently, anteri…	2018	0007-1161	318-322	British Journal of Ophthalmology	102	3	2017-06-24		102	318-322	3	0007-1161	28637781		10.1136/bjophthalmol-2017-310196	2017-06-24
388	Emergency point-of-care ultrasound detection of papilledema in the pediatric emergency department	y	c	The application of emergency point-of-care ultrasound has been expanding in pediatric emergency medicine for a decade. In this case series, we describe the detection of papilledema in patients presenting to the pediatric emergency department using this technology and its potential impact on their clinical care.	2015	1535-1815 0749-5161	766-770	Pediatric Emergency Care	31	11			31	766-770	11	1535-1815 0749-5161			10.1097/PEC.0000000000000597
419	Feasibility and usefulness of ultrasonography in idiopathic intracranial hypertension or secondary intracranial hypertension	y	y	BACKGROUND: Transorbital sonography (TOS) has been proven to be able to non-invasively detect elevated intracranial pressure. In this condition TOS shows an increase in optic nerve sheath diameter (ONSD). It has been suggested that internal jugular vein valve insufficiency (IJVVI) may represent a factor contributing to the pathogenesis of idiopathic intracranial hypertension (IIH). The aim of thi…	2016	1471-2377	85	BMC Neurology	16		2016-06-03		16	85		1471-2377	27250852		10.1186/s12883-016-0594-3	2016-06-03
483	Impact of variations in the measurement of optic nerve sheath diameter on the diagnosis of raised intracranial pressure: An appraisal of quantitative and qualitative methods	y	Y	INTRODUCTION. Raised intracranial pressure (RICP) can be evaluated sonographically by measuring the optic nerve sheath diameter (ONSD). A wide variation in the threshold measurement of ONSD for RICP has been reported in literature. It is likely that exaggeration of the hypoechoic edge artifact around the dura by high frequency (>10 MHz) linear transducers and uncertainty over whether to measure 3…	2010	0342-4642	S186	Intensive Care Medicine	36				36	S186		0342-4642			10.1007/s00134-010-1999-x
498	Influence of retrobulbar neuritis and papillitis on echographically measured optic nerve diameter	y	n	BACKGROUND/AIM: Retrobulbar (optic) neuritis is inflammation of the optic nerve that may cause a complete or partial loss of vision. This inflammation can affect a part of the nerve within the eyeball (neuropapillitis) or a part of the nerve behind the eyeball (retrobulbar neuritis). The aim of this study was to establish whether there is a correlation between the diameter of a retrobulbar part o…	2010	0042-8450 (Print) 0042-8450	32-35	Vojnosanitetski Pregled	67	1	2010-03-17		67	32-35	1	0042-8450 (Print) 0042-8450	20225632		10.2298/vsp1001032s	2010-03-17
658	Ocular Ultrasound to Detect Raised Intracranial Pressure	Y	n	To the Editors: Ben-Yakov et al present 4 cases of optic nerve head swelling detected on ocular ultrasound secondary to intracranial tumor, viral meningitis, optic neuritis, and optic nerve head drusen.1 In all cases, the bulging of the optic nerve head into the vitreous cavity is presented as the critical ultrasound sign to confirm papilledema. We have several concerns with regard to this articl…	2017	1535-1815 0749-5161	e4	Pediatric Emergency Care	33	3			33	e4	3	1535-1815 0749-5161			10.1097/PEC.0000000000001054
767	Optic nerve sheath enlargement in acute intracranial hypertension	Y	n	B-scan sonography can image the optic nerve and allows to measure the sheath diameter on-line. For to adult control subjects the optic nerve sheath (ONS) diameter ranged between 2.9 and 4.3 mm (mean 3.6). In the follow-up of 16 severe acutely brain injured patients (cerebrovascular and traumatic disease) leading to elevated intracranial pressure, ONS-diameters were significantly enlarged (mean 5.…	1994	0165-8107	345-354	Neuro-Ophthalmology	14	6			14	345-354	6	0165-8107
785	Optic nerve sonography in the diagnostic evaluation of pseudopapilledema and raised intracranial pressure: a cross-sectional study	y	n	Introduction. Differentiating pseudopapilledema from papilledema which is optic disk edema and a result of increased ICP (intracranial pressure) is important and can be done with noninvasive methods like orbital ultrasound examination. Method. This was a cross-sectional study in which patients with optic nerve head swelling were referred for LP exam after optic nerve head swelling diagnosis confi…	2015	2090-1852 (Print) 2090-1860	146059	Neurology Research International	2015		2015-04-16		2015	146059		2090-1852 (Print) 2090-1860	25874128		10.1155/2015/146059	2015-04-16
795	Optic nerve ultrasonography: Useful thechnique in differentiating papilledema from pseudopapiledema	y	n	Background: The sonographic technique allows measurement of the diameter non-invasively and this diameter is dynamic and depends on changes in CSF pressure. Transorbital optic nerve sheath ultrasound is a reproducible, non-invasive technique and is well tolerated in patients. We want to evaluate reliability of optic nerve sonography in diagnosing pseudo-papilledema from papilledema. Method and ma…	2012	1015-9770	70	Cerebrovascular Diseases	33				33	70		1015-9770			10.1159/000338951
849	Papilledema: Point-of-Care Ultrasound Diagnosis in the Emergency Department	y	c	Point-of-care ultrasound (POCUS) has the potential to diagnose papilledema, a sign of increased intracranial pressure, through optic disc elevation as well as optic nerve sheath diameter measurements. Idiopathic intracranial hypertension (IIH) is a syndrome resulting in increased intracranial pressure. We present a case of IIH where the emergency physician diagnosed papilledema by POCUS via prese…	2018	2474-252x	125-127	Clin Pract Cases Emerg Med	2	2	2018-06-01		2	125-127	2	2474-252x	29849246		10.5811/cpcem.2018.1.36369	2018-06-01
877	Point-of-care ultrasonography for the identification of 2 children with optic disc drusen mimicking papilledema	y	c	We present 2 cases of asymptomatic patients who were found to have raised and blurred optic discs on physical examination, suggestive of papilledema. Evaluation in the emergency department revealed 2 well-appearing children with normal vital signs and neurologic evaluation results, without symptoms of increased intracranial pressure. Point-of-care ocular ultrasonography was performed on both chil…	2014	0749-5161	505-507	Pediatric Emergency Care	30	7	2014-07-06		30	505-507	7	0749-5161	24987997		10.1097/pec.0000000000000172	2014-07-06
996	Sonographic assessment of the optic nerve and the central retinal artery in idiopathic intracranial hypertension	y	n	Transorbital sonography easily detects papilledema and enlarged optic nerve sheath diameters (ONSD) in IIH (idiopathic intracranial hypertension) patients. As the central retinal artery is located within the optic nerve, its hemodynamic properties might be affected by the increased pressure. In this study we assessed the diagnostic usefulness of transorbital sonography in IIH with a special focus…	2020	0967-5868	292-297	Journal of Clinical Neuroscience	72		2019-09-22		72	292-297		0967-5868	31540860		10.1016/j.jocn.2019.09.003	2019-09-22
1013	Sonography of optic nerve sheath diameter identifies patients with middle cerebral artery infarction at risk of a malignant course: a pilot prospective observational study	y	n	INTRODUCTION: To assess the value of optic nerve sheath diameter (ONSD) measurements at different time points to predict the malignant evolution in middle cerebral artery (MCA) infarction and to investigate the relationship between ONSD and infarct volume on follow-up computed tomography (CT). METHODS: In a single-center prospective observational study, we recruited patients with MCA infarction a…	2020	0340-5354	2713-2720	Journal of Neurology	267	9	2020-05-23		267	2713-2720	9	0340-5354	32440922		10.1007/s00415-020-09906-0	2020-05-23
1019	Spectral Doppler imaging of vessels in the optic nerve of children	y	n	Elevation and blur of the optic disc margin with hyperemia and flame hemorrhages are classic features of papilledema that may not be present with mild elevations of the cerebral spinal fluid pressure. In children, the disc can be dramatically elevated with indistinct margins in pseudopapilledema. Children with equivocal disc features are sedated for neuroimaging and lumbar puncture to measure ope…	2007	0883-0738 (Print) 0883-0738	809-811	Journal of Child Neurology	22	7	2007-08-24		22	809-811	7	0883-0738 (Print) 0883-0738	17715270		10.1177/0883073807304192	2007-08-24
1152	Ultrasonographic investigation of optic neuritis	y	y	A pilot echographic study was conducted to determine the incidence and severity of optic nerve swelling in acute 'idiopathic' optic neuritis and to examine cerebrospinal fluid dynamics in the subarachnoid space, employing the method of standardised echography and the '30 degrees test'. An attempt was made to correlate the degree of nerve swelling with the initial visual loss and with the rate and…	1995	0950-222X (Print) 0950-222x	488-494	Eye (London, England)	9 ( Pt 4)		1995-01-01		9 ( Pt 4)	488-494		0950-222X (Print) 0950-222x	7498573		10.1038/eye.1995.113	1995-01-01
1178	Ultrasonography, OCT and OCT-angiography in the diagnostic workup of children with suspected papilledema	y	n	Purpose: Optic nerve sheath dilatation (ONSD) on ocular ultrasound (US) is considered a sensitive and specific indicator of raised intracranial pressure (ICP). Anterior bowing of Bruch membrane (AB-BM) and increase in retinal nerve fibre layer thickness (RNFLT) in superonasal, nasal or temporal sector (SN, N, T) on optical coherence tomography (OCT) may be of similar diagnostic value. OCT-angiogr…	2017	1552-5783		Investigative Ophthalmology and Visual Science	58	8			58		8	1552-5783			https://www.embase.com/search/results?subaction=viewrecord&id=L621490405&from=export
1179	Ultrasound assessment of optic disc edema in patients with headache	y	c	Point-of-care ocular ultrasonography is emerging as a powerful tool to evaluate emergency department (ED) patients at risk for ophthalmologic and intracranial pathology.We present cases of 3 patients in whom optic disc swelling was identified using ocular ultrasound. Causes for optic disc swelling in our patients included idiopathic intracranial hypertension, secondary syphilis, and malignant hyp…	2012	0735-6757	1654.e1-4	American Journal of Emergency Medicine	30	8	2011-10-28		30	1654.e1-4	8	0735-6757	22030203		10.1016/j.ajem.2011.06.030	2011-10-28
1227	Using point-of-care ultrasound in ocular emergencies: A mini review	n; sounds like a review article	n	As a diagnostic aid in emergency services, ultrasound has expanded considerably in recent years. Among its applications, ocular ultrasonography allows for a better evaluation of patients with ophthalmological emergencies. In addition, it provides a simple and easy technique to obtain clinical information that may not be easily accessible either through the clinical examination or by using the oph…	2020	2221-6189	190-193	Journal of Acute Disease	9	5			9	190-193	5	2221-6189			10.4103/2221-6189.291282
112	Atrophy of optic nerve detected by transorbital sonography in patients with demyelinating diseases of the central nervous system	n	n	BACKGROUND AND PURPOSE: Transorbital sonography (TOS) has emerged as promising imaging method for the diagnosis and follow-up of acute optic neuritis (ON). Available studies report an increase in the optic nerve diameter (OND) and the optic nerve sheath diameter (ONSD) in the case of a first episode of ON in the affected eye compared to either the contralateral unaffected eye or controls. However…	2020	1351-5101	626-632	European Journal of Neurology	27	4	2019-12-10	https://pubmed.ncbi.nlm.nih.gov/31814240/	27	626-632	4	1351-5101	31814240		10.1111/ene.14137	2019-12-10
122	B-scan ultrasonography in optic nerve lesions	n	y	After a short introduction to the method used in the Royal Dutch Eye Hospital in Utrecht, for B-scan ultrasonography with Coleman's apparatus, the normal echo pattern of the optic nerve and a number of abnormalities are considered. Excavation or prominence of the disc can be established, even when the media are opaque. In retro-bulbar neuritis, certain anomalies in the echo pattern are found in a…	1982	0012-4486 (Print) 0012-4486	317-325	Documenta Ophthalmologica	52	3-4	1982-01-29	https://pubmed.ncbi.nlm.nih.gov/7067599/	52	317-325	3-4	0012-4486 (Print) 0012-4486	7067599		10.1007/bf01675861	1982-01-29
234	Clinical imaging and high-resolution ultrasonography in melanocytoma management	n	y	PURPOSE: To demonstrate the utility of high resolution 20 MHz ophthalmic ultrasound in serial follow-up of optic nerve head melanocytoma patients. METHODS: This study is a retrospective review of 30 patients with melanocytoma of the optic nerve head studied with echography. All patients were evaluated with standard ophthalmic A-scan and B-scan ultrasonography and 10 (33%) underwent high-resolutio…	2010	1177-5467 (Print) 1177-5467	855-859	Clinical Ophthalmology (Auckland, N.Z.)	4		2010-08-18		4	855-859		1177-5467 (Print) 1177-5467	20714362		10.2147/opth.s11891	2010-08-18
282	Contact B-scan echographic diagnosis of ophthalmopathic Graves' disease	n	y	Ophthalmopathic Graves' disease (endocrine ophthalmopathy) is difficult to diagnose with certainty in the absence of confirmatory laboratory studies. In 11 of 15 patients with proven Graves' ophthalmopathy who were studied with contact B-scan ultrasonography, distinct evidence of orbital edema was demonstrated. Since these abnormalities were not encountered in any of eight patients with tumorous …	1975	0091-2751 (Print) 0091-2751	255-261	Journal of Clinical Ultrasound	3	4	1975-12-01		3	255-261	4	0091-2751 (Print) 0091-2751	829528		10.1002/jcu.1870030405	1975-12-01
656	Ocular ultrasound findings in optic disk melanocytoma	n	y	Purpose: To describe the echographic characteristics of optic disk melanocytoma using a high-resolution 10-20 MHz ophthalmic ultrasound. Methods: A 10-year retrospective review of 8 cases with optic disk melanocytoma. All patients had a comprehensive ophthalmological examination and fluorescein angiography prior to the study. The same experienced ophthalmologist performed all echographic studies.…	2016	0146-0404	5878	Investigative Ophthalmology and Visual Science	57	12			57	5878	12	0146-0404
806	Optic neuritis. Doppler ultrasonography compared with MR and correlated with visual evoked potential assessments	n	n	PURPOSE: To establish the role of Doppler ultrasonography (US) in the examination of patients with acute unilateral optic neuritis. MATERIAL AND METHODS: Twenty-five patients with a clinical diagnosis of optic neuritis were prospectively evaluated and 18 of them were included in the study. The inclusion criteria were MR findings of unilateral disease and age below 50 years. All patients were exam…	1998	0284-1851 (Print) 0284-1851	243-248	Acta Radiologica	39	3	1998-05-08		39	243-248	3	0284-1851 (Print) 0284-1851	9571937		10.1080/02841859809172188	1998-05-08
839	Orbital ultrasonography	n	n	Ultrasonography is a harmless, painless procedure that can qualitatively and quantitatively evaluate various orbital abnormalities. The characteristic acoustic changes that typify orbital lesions and the techniques used to best display them are described. The internal reflectivity of an orbital lesion can be correlated with its histologic features. The demonstration of subtle enlargements of the …	1987	0033-8389 (Print) 0033-8389	447-469	Radiologic Clinics of North America	25	3	1987-05-01		25	447-469	3	0033-8389 (Print) 0033-8389	3554331			1987-05-01
1067	The findings of standardized echography for choroidal folds	n	y	Twenty-four patients (31 eyes) with choroidal folds unassociated with orbital tumors were evaluated with standardized echography. Hypermetropia was the most commonly associated finding (eight eyes); in ten eyes, no consistent abnormal findings could be established. Among the less common causes were swelling of the optic nerve proper or the perineural sheaths and thickened extraocular muscles. Sta…	1988	0003-9950 (Print) 0003-9950	1234-1241	Archives of Ophthalmology	106	9	1988-09-01		106	1234-1241	9	0003-9950 (Print) 0003-9950	3046586		10.1001/archopht.1988.01060140394040	1988-09-01
1117	Transorbital Sonography and Visual Outcome for the Diagnosis and Monitoring of Optic Neuritis	n	y	BACKGROUND AND PURPOSE: Transorbital sonography (TOS) is a promising tool to support the clinical diagnosis of optic neuritis (ON) by showing thickening of optic nerve. In this study, we aimed to define its specific role in follow-up of ON patients. METHODS: We measured ultrasonography parameters and visual acuity (VA) at presentation and after 1 year in 45 patients with newly diagnosed ON. Two v…	2017	1051-2284	92-96	Journal of Neuroimaging	27	1	2016-11-20		27	92-96	1	1051-2284	27862614		10.1111/jon.12405	2016-11-20
1254	Volumetric Ophthalmic Ultrasound for Inflight Monitoring of Visual Impairment and Intracranial Pressure	n	n	OBJECTIVE: The objective is enhanced ophthalmic ultrasound imaging to monitor ocular structure and intracranial dynamics changes related to visual impairment and intracranial pressure (ICP) induced by microgravity. The goals are to improve the ease of use and reduce operator variability by automatically rendering improved views of the anatomy and deriving new metrics of the morphology and dynamic…	2018	0065-1419 (Print) 0065-1419	97-101	Acta Neurochirurgica. Supplement	126		2018-03-02		126	97-101		0065-1419 (Print) 0065-1419	29492541		10.1007/978-3-319-65798-1_21	2018-03-02
#	Title	Dr. Chiem Review by Abstract	Ghadi Abstracts	Abstract	Date of Publication	ISBN	Pages	Journal	Volume	Column8	Column9	Column10	Volume 2	Pages 2	Issue 2	ISBN 2	Accession Number	Reason for Exclusion	DOI	Edition	Column1	Column2	Column3

## Sheet: Review by Title
#	Title	Ghadi Select by Title	Resident Review by Title	Date of Publication	ISBN	Pages	Journal	Volume	Column8	Column9	Column10	Volume 2	Pages 2	Issue 2	ISBN 2	Accession Number	Reason for Exclusion	DOI	Abstract	Ghadi Abstracts	Edition	Column1	Column2	Column3
2	3d Biomechanical Response of the Optic Nerve Head: Initial Results From Porcine Globe Inflation Using High-frequency Ultrasound Elastography	y	y	2019	0148-0731 (Print) 0148-0731	510131-510137	Journal of Biomechanical Engineering	142	5	2019-11-22	https://europepmc.org/article/pmc/pmc7104765	142	510131-510137	5	0148-0731 (Print) 0148-0731	31750882		10.1115/1.4045503	Characterization of the biomechanical behavior of the optic nerve head (ONH) in response to intraocular pressure (IOP) elevation is important for understanding glaucoma susceptibility. In this study, we aimed to develop and validate a 3D ultrasound elastographic technique to obtain mapping and visualization of the 3D distributive displacements and strains of the ONH and surrounding peripapillary …	n	2019-11-22
24	A comparison of non-invasive methods for estimation of intracranial pressure	y	y	2017	2197-425X		Intensive Care Medicine Experimental	5	2		https://icm-experimental.springeropen.com/articles/10.1186/s40635-017-0151-4	5		2	2197-425X			10.1186/s40635-017-0151-4	INTRODUCTION. Elevated intracranial pressure (ICP) is a well-known cause of secondary brain injury. The gold standard method of measuring ICP is using an intra-cerebral catheter. Several non-invasive techniques can be used to estimate ICP values, but they have never been compared. OBJECTIVE. To compare three non-invasive methods of ICP assessment. METHODS. Prospective observational study includin…	n
28	A multimodal non-invasive approach for intracranial hypertension detection: A single-center prospective study	y	y	2019	1556-0961	S82	Neurocritical Care	31	1			31	S82	1	1556-0961			10.1007/s12028-019-00857-7	Introduction Intracranial cerebral pressure (ICP) monitoring is an integral part of acute brain injury management. While invasive ICP monitor is the gold standard, there are several medical conditions that preclude its placement. Non-invasive ICP assessment tests (e.g. optic nerve sheath diameter, optic nerve disk elevation, pulsatility index, pupillary reactivity etc) have moderate accuracy when…	n
29	A New Inexpensive Simulation Model for Ultrasound Assessment of Optic Nerve Sheath Diameter	y	y	2020	0317-1671 (Print) 0317-1671	543-548	Canadian Journal of Neurological Sciences	47	4	2020-02-23	https://pubmed.ncbi.nlm.nih.gov/32077384/	47	543-548	4	0317-1671 (Print) 0317-1671	32077384		10.1017/cjn.2020.37	BACKGROUND: Sonographic measurement of optic nerve sheath diameter (ONSD) is becoming increasingly accepted as a diagnostic modality to detect elevations in intracranial pressure. As this technique becomes more widespread, methods to address the inherent operator-dependent nature of this modality will need to be developed. We propose a novel low-cost model to accurately simulate sonographic ONSD …	n	2020-02-23
30	A noninvasive method for the estimation of increased intracranial pressure in patients with severe traumatic brain injury using optic nerve sheath diameter measured on computed tomography head	y	y	2019	2229-5097 (Print) 2152-7806	97	Surgical Neurology International	10		2019-09-19	https://pubmed.ncbi.nlm.nih.gov/31528435/	10	97		2229-5097 (Print) 2152-7806	31528435		10.25259/sni-120-2019	BACKGROUND: Measurement of optic nerve sheath diameter (ONSD) using ocular ultrasonography has shown a promise in predicting increased intracranial pressure (ICP). However, this method is dependent on operator technique and equipment availability. We propose an alternative method of measuring ONSD and Marshall score grading by utilizing initial computed tomography (CT) head obtained on admission.…	n	2019-09-19
32	A novel triage tool: Optic nerve sheath diameter in traumatic brain injury and its correlation to rotterdam computed tomography (CT) scoring	y	y	2017	1899-0967 1733-134X	240-243	Polish Journal of Radiology	82			https://pubmed.ncbi.nlm.nih.gov/28533826/	82	240-243		1899-0967 1733-134X			10.12659/PJR.900196	Background: Optic nerve sheath diameter (ONSD) evaluated in CT imaging as well as Rotterdam CT Score (RCTS) are proven independent predictors of outcome in patients with traumatic brain injury (TBI). To date, no study has correlated ONSD on admission CT scan with RCTS. Material/Methods: Retrospective cohort study comprised of consecutive patients undergoing CT imaging for traumatic brain injury r…	n
34	A Prospective Study of Optic Nerve Ultrasound for the Detection of Elevated Intracranial Pressure in Severe Traumatic Brain Injury	y	y	2020	0090-3493 (Print) 0090-3493	e1278-e1285	Critical Care Medicine	48	12	2020-10-14	https://pubmed.ncbi.nlm.nih.gov/33048902/	48	e1278-e1285	12	0090-3493 (Print) 0090-3493	33048902		10.1097/ccm.0000000000004689	OBJECTIVES: Intracranial pressure monitoring plays a critical role in the management of severe traumatic brain injury. Our objective was to evaluate the accuracy of optic nerve sheath diameter as a noninvasive screening test for the detection of elevated intracranial pressure and prediction of intracranial pressure treatment intensity. DESIGN: Prospective, blinded study of diagnostic accuracy. SE…	y	2020-10-14
35	A randomised trial to compare the increase in intracranial pressure as correlated with the optic nerve sheath diameter during propofol versus sevoflurane-maintained anesthesia in robot-assisted laparoscopic pelvic surgery	y	y	2019	1863-2483	267-273	Journal of Robotic Surgery	13	2	2018-07-15	https://pubmed.ncbi.nlm.nih.gov/30006862/	13	267-273	2	1863-2483	30006862		10.1007/s11701-018-0849-7	Robot-assisted surgery can cause raised intracranial pressures (ICP) due to steep trendelenburg position and pneumoperitoneum. The choice of anesthetic agents can influence the ICP, which can be measured indirectly by correlating it with the sonographically measured optic nerve sheath diameter (ONSD). In this study, our primary aim was to compare the change from baseline of the ONSD during propof…	n	2018-07-15
37	A rapid noninvasive method of detecting elevated intracranial pressure using bedside ocular ultrasound: application to 3 cases of head trauma in the pediatric emergency department	y	y	2005	0749-5161	94-98	Pediatric Emergency Care	21	2	2005-02-09		21	94-98	2	0749-5161	15699817		10.1097/01.pec.0000159052.64930.64	Managing pediatric head trauma with elevated intracranial pressure in the acute setting can be challenging. Bedside ocular ultrasound for measuring optic nerve sheath diameters has been recently proposed as a portable noninvasive method to rapidly detect increased intracranial pressure in emergency department patients with head trauma. Prior study data agree that the upper limit of normal optic n…		2005-02-09
43	A sonographic sign of papilledema	y	y	2013	0736-4679	708-709	Journal of Emergency Medicine	45	5		https://pubmed.ncbi.nlm.nih.gov/23992850/	45	708-709	5	0736-4679			10.1016/j.jemermed.2013.04.039	Case Report A 26-year-old woman presented to the emergency department with a 2-week history of severe migratory headaches, visual disturbance, and intermittent nausea. She had no significant medical history and was not taking any medications regularly.	c
44	A study on ultrasonographic measurement of optic nerve sheath diameter for detecting raised intracranial pressure in intensive care unit patients	y	y	2017	2220-5799 1607-8322	432-437	Anaesthesia, Pain and Intensive Care	21	4			21	432-437	4	2220-5799 1607-8322				Introduction: Optic nerve sheath diameter (ONSD) using ocular ultrasound is increasingly used now a days as noninvasive means of detecting raised intracranial pressure. We conducted a cross‐sectional, observational study to assess its validity, optimal cutoff limit and inter‐observer variability in our ICU patients. Methodology: The adult patients admitted to our ICU during six month interval (Ja…	n
46	A-scan ultrasonography and optic nerve sheath diameter assessment during acute elevations in intra-abdominal pressure	y	y	2020	0039-6060	1023-1024	Surgery	167	6	2020-02-23	https://pubmed.ncbi.nlm.nih.gov/32085873/	167	1023-1024	6	0039-6060	32085873		10.1016/j.surg.2020.01.008	To the Editor: We read with great consideration the article by Montorfano et al regarding the ultrasound evaluation of the optic nerve sheath diameter (ONSD) to detect increased intracranial pressure during acute elevations in intra-abdominal pressure.1 We believe that this study is very remarkable, but we would like to comment on some aspects of B-scan ultrasound technique.	n	2020-02-23
49	Accuracy of Diagnostic Imaging Modalities for Classifying Pediatric Eyes as Papilledema Versus Pseudopapilledema	y	y	2017	0161-6420	1839-1848	Ophthalmology	124	12	2017-07-25	https://pubmed.ncbi.nlm.nih.gov/28732589/	124	1839-1848	12	0161-6420	28732589		10.1016/j.ophtha.2017.06.016	PURPOSE: To identify the most accurate diagnostic imaging modality for classifying pediatric eyes as papilledema (PE) or pseudopapilledema (PPE). DESIGN: Prospective observational study. SUBJECTS: Nineteen children between the ages of 5 and 18 years were recruited. Five children (10 eyes) with PE, 11 children (19 eyes) with PPE owing to suspected buried optic disc drusen (ODD), and 3 children (6 …	y	2017-07-25
50	Accuracy of noninvasive intraocular pressure or optic nerve sheath diameter measurements for predicting elevated intracranial pressure in cryptococcal meningitis	y	y	2014	2328-8957 (Print) 2328-8957	ofu093	Open Forum Infect Dis	1	3	2015-03-04	https://pubmed.ncbi.nlm.nih.gov/25734161/	1	ofu093	3	2328-8957 (Print) 2328-8957	25734161		10.1093/ofid/ofu093	BACKGROUND: Cryptococcal meningitis is associated with increased intracranial pressure (ICP). Therapeutic lumbar puncture (LP) is recommended when the initial ICP is >250 mm H2O, yet the availability of manometers in Africa is limited and not always used where available. We assessed whether intraocular pressure could be a noninvasive surrogate predictor to determine when additional therapeutic LP…	n	2015-03-04
51	Accuracy of Optic Nerve Sheath Diameter Measurements in Pocket Sized Ultrasound Devices on a Simulation Model	y	y	2020	1879-1190 1072-7515	e225-e226	Journal of the American College of Surgeons	231	4		https://pubmed.ncbi.nlm.nih.gov/27832503/	231	e225-e226	4	1879-1190 1072-7515			10.1016/j.jamcollsurg.2020.08.603	Introduction: Transorbital ultrasound measurement of optic nerve sheath diameter (ONSD) is an emerging non-invasive technique for identification and monitoring of elevated intracranial pressure (ICP) in neurocritically ill patients. New smaller handheld ultrasound units have become available and it is uncertain if they have the ability to measure such a small structure appropriately as compared t…	n
52	Accuracy of ultrasonography, fundus photography, autofluorescence (AF), fluorescein angiography (FA), and optical coherence tomography (OCT) in differentiating pseudopapilledema from true optic disk edema (ODE) in children	y	y	2017	1528-3933	e6	Journal of AAPOS	21	4			21	e6	4	1528-3933			10.1016/j.jaapos.2017.07.016	Introduction: Differentiation between pseudopapilledema and true optic disk edema (ODE) in children is challenging because drusen, the most common cause of pseudopapilledema, are often buried and non-calcified at this age. The optimal method for differentiating pseudopapilledema from ODE in children is unknown. Methods: We prospectively recruited children (5-18 years old) diagnosed with pseudopap…	y
58	Acute Optic Neuritis Diagnosed by Bedside Ultrasound in an Emergency Department	y	y	2019	0736-4679 (Print) 0736-4679	207-211	Journal of Emergency Medicine	57	2	2019-06-24	https://pubmed.ncbi.nlm.nih.gov/31229301/	57	207-211	2	0736-4679 (Print) 0736-4679	31229301		10.1016/j.jemermed.2019.04.032	BACKGROUND: Transorbital ultrasound was used to diagnose acute optic neuritis (AON) at bedside in an emergency department (ED). CASE REPORT: A 59-year-old female patient presented to an ED after 7 days of progressive unilateral visual loss while she was receiving outpatient treatment for relapsing-remitting multiple sclerosis. Transorbital ultrasound revealed a disparity between the optic nerve s…	c	2019-06-24
75	An alternate technique for assessing optic nerve in papilledema by ultrasound B scan	y	y	2015	0735-6757	971-973	American Journal of Emergency Medicine	33	7	2015-04-30	https://pubmed.ncbi.nlm.nih.gov/25921967/	33	971-973	7	0735-6757	25921967		10.1016/j.ajem.2015.03.027	To the Editor, We read with great interest the article entitled “Real-time optic nerve sheath diameter reduction measured with bedside ultrasound after therapeutic lumbar puncture in a patient with idiopathic intracranial hypertension” by Singleton et al [1]. They have described the use of ocular ultrasound in a case of idiopathic intracranial hypertension and demonstrated real-time change in the…	c	2015-04-30
77	An Automated Algorithm for Optic Nerve Sheath Diameter Assessment from B-mode Ultrasound Images	y	y	2021	1051-2284		Journal of Neuroimaging			2021-03-31	https://pubmed.ncbi.nlm.nih.gov/33783910/				1051-2284	33783910		10.1111/jon.12851	BACKGROUND AND PURPOSE: The optic nerve sheath diameter (ONSD) is a promising surrogate marker for the detection of raised intracranial pressure (ICP). However, inconsistencies in manual ONSD assessment are thought to affect ONSD and the corresponding ONSD cutoff values for the diagnosis of elevated ICP, hereby hampering the full potential of ONSD. In this study, we developed an image intensity-i…	n	2021-03-31
81	An Ultrasound Vibro-Elastography Technique for Assessing Papilledema	y	y	2019	0301-5629 (Print) 0301-5629	2034-2039	Ultrasound in Medicine and Biology	45	8	2019-05-28	https://pubmed.ncbi.nlm.nih.gov/31122813/	45	2034-2039	8	0301-5629 (Print) 0301-5629	31122813		10.1016/j.ultrasmedbio.2019.04.029	Papilledemais optic nerve swelling caused by increased intracranial hypertension, which has the potential to cause significant vision loss. Papilledema from idiopathic intracranial hypertension (IIH) is typically bilateral and symmetric, but can be asymmetric and even unilateral. The purpose of this study was to develop ultrasound vibro-elastography (UVE) for non-invasive measurement of ocular ti…	n	2019-05-28
89	Anomalous optic disc elevation associated with ultrasonographic evidence of increased subarachnoid fluid	y	y	2000	1070-8022 (Print) 1070-8022	25-27	Journal of Neuro-Ophthalmology	20	1	2000-04-19	https://pubmed.ncbi.nlm.nih.gov/10770503/	20	25-27	1	1070-8022 (Print) 1070-8022	10770503		10.1097/00041327-200020010-00009	The presence of increased subarachnoid fluid around the optic nerve as measured by ultrasound has been shown to be associated with elevated intracranial pressure, as well as a number of other conditions. This finding has proved useful for distinguishing optic disc elevation secondary to papilledema from disc elevation attributable to other causes. This report describes a patient with anomalous op…	C	2000-04-19
90	Anterior chamber depth measurement using ultrasound to assess elevated intraocular pressure	y	y	2015	0735-6757	860.e1-3	American Journal of Emergency Medicine	33	6	2015-01-17	https://pubmed.ncbi.nlm.nih.gov/25737411/	33	860.e1-3	6	0735-6757	25592252		10.1016/j.ajem.2014.11.042	Increased anterior chamber pressure also known as intraocular pressure can result from conditions such as glaucoma and trauma. The pressure in the anterior chamber is measured using tonometer. Measurement of the intraocular pressure is essential, as it requires immediate medical attention to alleviate pain and to avoid temporary or permanent damage to intraocular structures. Bedside ocular ultras…	n	2015-01-17
91	Anterior ischemic optic neuropathies clinical and ultrasonographic characteristics	y	y	2014	1421-9786	206	Cerebrovascular Diseases	37				37	206		1421-9786				Introduction: Anterior ischemic optic neuropathies (AIONs) represent a segmental infarction of the optic nerve head (ONH) supplied by the posterior ciliary arteries (PCAs). Purpose: To investigate the characteristic clinical features and ultrasound findings of the orbital vessels and of the superficial temporal and the carotid arteries, which help differentiate newly diagnosed non-arteritic anter…	n
92	Anterior ischemic optic neuropathies: Clinical and ultrasonographic spectrum	y	y	2018	1468-1331	50-51	European Journal of Neurology	25				25	50-51		1468-1331			10.1111/ene.13635	Background: Anterior ischemic optic neuropathies, represented by a segmental infarction of the optic nerve head supplied by the posterior ciliary arteries (PCAs), can be: non-arteritic (NA-AIONs), which are a multifactorial disease, and arteritic (A-AIONs), due to giant cell arteritis (GCA). Our aim was to investigate the clinical and ultrasound characteristics of the orbital vessels, and of the …	n
95	Anterior ischemic optic neurophaties: Clinical and ultrasonographic characteristics in arteritic versus nonarteritic forms	y	y	2012	1015-9770	221-222	Cerebrovascular Diseases	33				33	221-222		1015-9770			10.1159/000339538	Background: To describe characteristic clinical features and ultrasound findings (Color Doppler Imaging - CDI of orbital vessels and Color duplex sonography of the superficial temporal and the carotid arteries) which help to differentiate newly diagnosed Arteritic (A-) from Non-Arteritic (NA-) Anterior Ischemic Optic Neuropathies (AION). Methods: In this prospective study, 37 consecutive patients…	n
98	Appearance of the optic nerve sheath diameter (ONSD) using higher frequency linear probes in detection and monitoring of raised intracranial pressures-A cadaveric study	y	y	2019	0973-709X 2249-782X	AC05-AC08	Journal of Clinical and Diagnostic Research	13	7			13	AC05-AC08	7	0973-709X 2249-782X			10.7860/JCDR/2019/36359.12973	Introduction: Trans-bulbar ultrasonography of Optic Nerve Sheath Diameter (ONSD) is increasingly used to detect raised Intracranial Pressures (ICP). Current guidelines for measuring ONSD are based on earlier descriptions of anatomy of optic nerve sheath using a 7.5 MHz linear probe. There is wide variation in the cut-off value of an abnormal ONSD, mostly due to an edge artefact around the dura an…	n
101	Are ultrasonography measurements of optic nerve sheath diameter an alternative to funduscopy in children with syndromic craniosynostosis?	y	y	2011	1933-0707	329-334	Journal of Neurosurgery: Pediatrics	8	3	2011-09-03	https://pubmed.ncbi.nlm.nih.gov/21882928/	8	329-334	3	1933-0707	21882928		10.3171/2011.6.Peds10547	OBJECT: Children with syndromic or complex craniosynostosis are evaluated for increased intracranial pressure (ICP) using funduscopy to detect papilledema. However, papilledema is a late sign of increased ICP. Because papilledema might be preceded by an increase in optic nerve sheath (ONS) diameter, the authors conducted a prospective study to establish the validity and applicability of measuring…	n	2011-09-03
103	Assessment of intracranial pressure and ventricular size in Pediatric Neurosurgery using combined ultrasound measurement of the Optic Nerve Sheath Diameter (ONSD) and Third Ventricle Diameter (TVD)	y	y	2018	1433-0350	1038	Child's Nervous System	34	5			34	1038	5	1433-0350			10.1007/s00381-018-3756-3	Introduction: In neurosurgery a large number of pathologies is associated with increased intracranial pressure (ICP). ICP increase can be caused by hydrocephalus, idiopathic intracranial hypertension (IIH) or brain edema. Non-invasive diagnostics to assess ICP and differentiate between hydrocephalus and other entities are needed in pediatric and adult patients. This study aims to investigate the …	n
104	Association between potential intracranial pressure and optic nerve sheath diameter evaluated by transcranial Doppler and ultrasonographic measurement in encephalitis patients	y	y	2020	1672-5921	315-319	Chinese Journal of Cerebrovascular Diseases	17	6			17	315-319	6	1672-5921			10.3969/j.issn.1672-5921.2020.06.006	Objective To explore the association between potential intracranial pressure (ICP) and optic nerve sheath diameter ( ONSD) evaluated by transcranial Doppler( TCD) and ultrasonographic measurement in encephalitis patients. Methods A total of 17 patients with encephalitis received lumbar puncture were enrolled continuously in the Department of Neurology and Neuroscience of the First Hospital of Jil…	n
106	Association of optic nerve sheath diameter in ocular ultrasound with prognosis in patients presenting with acute stroke symptoms	y	y	2019	2452-2473 (Print) 2452-2473	132-135	Turk J Emerg Med	19	4	2019-11-07	https://pubmed.ncbi.nlm.nih.gov/31687611/	19	132-135	4	2452-2473 (Print) 2452-2473	31687611		10.1016/j.tjem.2019.07.001	BACKGROUND: Measurement of optic nerve sheath diameter (ONSD) by means of ocular ultrasound (US), can diagnose elevated intracranial pressure (ICP). Stroke accompanied by elevated ICP might have a worse prognosis. OBJECTIVE: To determine the relationship of ONSD in ocular US with prognosis in acute stroke in the emergency department (ED). METHODS: Patients with acute presentations of stroke, pres…	n	2019-11-07
112	Atrophy of optic nerve detected by transorbital sonography in patients with demyelinating diseases of the central nervous system	y	y	2020	1351-5101	626-632	European Journal of Neurology	27	4	2019-12-10	https://pubmed.ncbi.nlm.nih.gov/31814240/	27	626-632	4	1351-5101	31814240		10.1111/ene.14137	BACKGROUND AND PURPOSE: Transorbital sonography (TOS) has emerged as promising imaging method for the diagnosis and follow-up of acute optic neuritis (ON). Available studies report an increase in the optic nerve diameter (OND) and the optic nerve sheath diameter (ONSD) in the case of a first episode of ON in the affected eye compared to either the contralateral unaffected eye or controls. However…	n	2019-12-10
116	Automatic Estimation of the Optic Nerve Sheath Diameter from Ultrasound Images	y	y	2017		113-120	Imaging Patient Cust Simul Syst Point Care Ultrasound (2017)	10549		2018-07-10	https://pubmed.ncbi.nlm.nih.gov/29984363/	10549	113-120			29984363		10.1007/978-3-319-67552-7_14	We present an algorithm to automatically estimate the diameter of the optic nerve sheath from ocular ultrasound images. The optic nerve sheath diameter provides a proxy for measuring intracranial pressure, a life threating condition frequently associated with head trauma. Early treatment of elevated intracranial pressures greatly improves outcomes and drastically reduces the mortality rate. We de…	n	2018-07-10
119	B-mode transorbital sononography for research in altitude sickness	y	y	2014	1527-0297	A232	High Altitude Medicine and Biology	15	2			15	A232	2	1527-0297			10.1089/ham.2014.1451	Current opinion, although controversial, suggests that acute mountain sickness (AMS) is a mild form of high altitude cerebral edema (HACE). Both syndromes have a common pathophysiology. AMS and HACE are clinically diagnosed based on Lake Louise score. Sonography assessment of the optic nerve sheath diameter (ONSD), which has proved to correlate with measurements of increased intracranial pressure…	n
120	B-Mode Transorbital Ultrasonography for the Diagnosis of Idiopathic Intracranial Hypertension: A Systematic Review and Meta-Analysis	y	y	2019	0172-4614	247-252	Ultraschall in der Medizin	40	2	2018-10-23	https://pubmed.ncbi.nlm.nih.gov/30347420/	40	247-252	2	0172-4614	30347420		10.1055/a-0719-4903	In patients with idiopathic intracranial hypertension (IIH), transorbital sonography (TOS) may reveal an enlargement of the optic nerve sheath diameter (ONSD) and the presence of optic disc elevation (ODE), as a sign of an increase in intracranial pressure (ICP). We systematically reviewed the TOS findings in adults with IIH. MEDLINE, EMBASE, Cochrane Library and CENTRAL (1966 - May 2017) were se…	y	2018-10-23
121	B-mode transorbital ultrasononography for the diagnosis of acute optic neuritis. A systematic review	y	y	2016	1388-2457	803-809	Clinical Neurophysiology	127	1	2015-05-31	https://pubmed.ncbi.nlm.nih.gov/26024983/	127	803-809	1	1388-2457	26024983		10.1016/j.clinph.2015.05.005	OBJECTIVE: In patients with acute optic neuritis (AON) transorbital sonography may reveal a thickening of the retrobulbar portion of the optic nerve. Our aim was to systematically review the diagnostic accuracy of ultrasonography of optic nerve diameter (OND) for assessment of AON. METHODS: MEDLINE, EMBASE (1966-October 2014) was searched to identify studies reporting data on patients with AON (w…	n	2015-05-31
122	B-scan ultrasonography in optic nerve lesions	y	y	1982	0012-4486 (Print) 0012-4486	317-325	Documenta Ophthalmologica	52	3-4	1982-01-29	https://pubmed.ncbi.nlm.nih.gov/7067599/	52	317-325	3-4	0012-4486 (Print) 0012-4486	7067599		10.1007/bf01675861	After a short introduction to the method used in the Royal Dutch Eye Hospital in Utrecht, for B-scan ultrasonography with Coleman's apparatus, the normal echo pattern of the optic nerve and a number of abnormalities are considered. Excavation or prominence of the disc can be established, even when the media are opaque. In retro-bulbar neuritis, certain anomalies in the echo pattern are found in a…	y	1982-01-29
124	Bedside Optic Nerve Sheath Diameter Assessment in the Identification of Increased Intracranial Pressure in Suspected Idiopathic Intracranial Hypertension	y	y	2016	0887-8994	35-38	Pediatric Neurology	54		2015-10-21	https://pubmed.ncbi.nlm.nih.gov/26481981/	54	35-38		0887-8994	26481981		10.1016/j.pediatrneurol.2015.08.009	OBJECTIVE: We determined whether the bedside assessment of the optic nerve sheath diameter could identify elevated intracranial pressure in individuals with suspected idiopathic intracranial hypertension. METHODS: This was a single-center, prospective, rater-blinded study performed in a freestanding pediatric teaching hospital. Patients aged 12 to 18 years scheduled for an elective lumbar punctur…	n	2015-10-21
125	Bedside Optic Nerve Ultrasonography for Diagnosing Increased Intracranial Pressure: A Systematic Review and Meta-analysis	y	y	2019	0003-4819	896-905	Annals of Internal Medicine	171	12	2019-11-19	https://pubmed.ncbi.nlm.nih.gov/31739316/	171	896-905	12	0003-4819	31739316		10.7326/m19-0812	BACKGROUND: Optic nerve ultrasonography (optic nerve sheath diameter sonography) has been proposed as a noninvasive, quick method for diagnosing increased intracranial pressure. PURPOSE: To examine the accuracy of optic nerve ultrasonography for diagnosing increased intracranial pressure in children and adults. DATA SOURCES: 13 databases from inception through May 2019, reference lists, and meeti…	n	2019-11-19
126	Bedside sonographic measurement of optic nerve sheath diameter as a predictor of raised intracranial pressure: A pilot study	y	y	2014	0972-5229	S3	Indian Journal of Critical Care Medicine	18				18	S3		0972-5229				Aim and Objectives: To evaluate the efficacy of optic nerve sheath diameter (ONSD) by ultrasound as a non-invasive method for detecting raised intracranial pressure (ICP) in intensive care unit, to compare with computed tomography/magnetic resonance imaging findings of raised ICP and to prognosticate ONSD value with treatment. Methods: We conducted a prospective, observational study on 101 adults…	n
127	Bedside sonographic measurements of optic nerve sheath diameter in children with diabetic ketoacidosis	y	y	2021	1399-543x		Pediatric Diabetes			2021-02-05	https://pubmed.ncbi.nlm.nih.gov/33538381/				1399-543x	33538381		10.1111/pedi.13188	BACKGROUND: Bedside sonographic assessment of the optic nerve sheath has gained popularity for evaluating intracranial pressure in recent years. OBJECTIVE: To investigate the bedside sonographic measurements of optic nerve sheath diameter (ONSD) and ONSD/eyeball diameter ratios, which are related with cerebral edema (CE), in children with diabetic ketoacidosis (DKA) before and after treatment. ME…	n	2021-02-05
128	Bedside sonographic optic nerve sheath diameter measurement in severely preeclamptic parturients: A prospective, observational study	y	y	2020	1998-359X	S23-S24	Indian Journal of Critical Care Medicine	24	SUPPL 2		https://www.thieme-connect.com/products/ejournals/abstract/10.1055/s-0038-1646202	24	S23-S24	SUPPL 2	1998-359X			10.5005/jp-journals-10071-23353.72	Objectives: A simple bedside sonographic measurement of optic nerve sheath diameter (ONSD) has been shown to correlate with raised intracranial pressure (ICP). This study aims to detect serial ONSD changes in severely preeclamptic parturients admitted for labor and delivery. Materials and methods: After ethical approval and written, informed consent 30 preeclamptic parturients with severe feature…	n
129	Bedside Transorbital Ultrasound in the Clinical Evaluation of Pediatric Optic Neuritis in the Emergency Department	y	y	2019	0736-4679 (Print) 0736-4679	417-420	Journal of Emergency Medicine	56	4	2019-02-13	https://pubmed.ncbi.nlm.nih.gov/30745196/	56	417-420	4	0736-4679 (Print) 0736-4679	30745196		10.1016/j.jemermed.2018.12.042	BACKGROUND: Headache and monocular visual disturbance are worrisome pediatric presenting complaints in the emergency department. Appropriate and timely initial evaluation is critical. Most would opt for urgent computer tomography in such cases. Pediatric optic neuritis is a rare condition and is better evaluated by magnetic resonance imaging. With the increase in the use and scope of bedside ultr…	c	2019-02-13
130	Bedside ultrasonographic assessment of optic nerve sheath diameter as a means of detecting raised intracranial pressure in neuro-trauma patients: A cross-sectional study	y	y	2021	1998-3549 0972-2327	63-68	Annals of Indian Academy of Neurology	24	1		https://pubmed.ncbi.nlm.nih.gov/33911381/	24	63-68	1	1998-3549 0972-2327			10.4103/aian.AIAN_51_20	Background: Optic nerve sheath diameter (ONSD) measurement is emerging as a noninvasive method to estimate raised ICP. It is helpful in situations where imaging of brain or direct ICP monitoring is not available or feasible. Use of ONSD is still limited, so this study was planned to determine whether the bedside sonographic measurement of ONSD can reliably predict elevated ICP in neuro-trauma pat…	n
131	Bedside Ultrasonography as an Alternative to Computed Tomography Scan for the Measurement of Optic Nerve Sheath Diameter	y	y	2018	0976-3147 (Print) 0976-3155	252-255	Journal of Neurosciences in Rural Practice	9	2	2018-05-05	https://pubmed.ncbi.nlm.nih.gov/29725178/	9	252-255	2	0976-3147 (Print) 0976-3155	29725178		10.4103/jnrp.jnrp_537_17	BACKGROUND: Optic nerve sheath diameter (ONSD) as measured by optic nerve sheath ultrasonography (ONSU) is used as a surrogate marker of intracranial pressure (ICP), especially in resource-limited settings. There is a growing interest in the use of ONSU in emergency and high-altitude setups. Notwithstanding multiple studies done on this subject, there is a paucity of data regarding standardizatio…	n	2018-05-05
132	Bedside ultrasound monitoring of optic nerve sheath to guide intracranial hypertension: a randomized controlled trial of precise treatment for patients	y	y	2018			https://www.cochranelibrary.com/central/doi/10.1002/central/CN-01909801/full									20301534		https://www.cochranelibrary.com/central/doi/10.1002/central/CN-01909801/full	INTERVENTION: Group 1:Ultrasonographic monitoring of optic nerve sheath diameter;Group 2:no; CONDITION: Intracranial hypertension PRIMARY OUTCOME: 28 day mortality; INCLUSION CRITERIA: 1. aged at least 18 years old; men and women; 2. diagnosis or clinical diagnosis of stroke; 3. one of the high risk factors for intracranial hypertension; Imaging confirmed that the lesion was larger than 70cm3 or …	n
171	Can ocular ultrasound predict intracranial hypertension? A pilot diagnostic accuracy evaluation in a UK emergency department	y	y	2013	0969-9546	91-97	European Journal of Emergency Medicine	20	2	2012-02-14	https://pubmed.ncbi.nlm.nih.gov/22327166/	20	91-97	2	0969-9546	22327166		10.1097/MEJ.0b013e32835105c8	OBJECTIVE: To determine if ultrasound guided measurement of the optic nerve sheath diameter accurately predicted elevated intracranial pressure (ICP) as demonstrated by cranial computed tomography (CT) in at-risk emergency department patients. METHODS: Optic nerve sheath diameters were measured on a convenience sample of adult patients presenting with suspected elevated ICP to the emergency depar…	n	2012-02-14
172	Can optic nerve sheath diameter assess increased intracranial pressure in pneumoperitoneum and trendelenburg position?	y	y	2019	1687-1804 1110-1849	80-87	Egyptian Journal of Anaesthesia	35	1			35	80-87	1	1687-1804 1110-1849			10.1080/11101849.2019.1678296	Background: Increased intracranial pressure (ICP) is a serious problem that may potentially cause significant neurological complications. Multiple means of assessment have been used to identify patients with increased ICP. These methods are invasive, sophisticated and time-consuming, whilst optic nerve sheath diameter (ONSD) by ultrasonography is postulated as a non-invasive, fast and accurate me…	n
173	Can sonographic measurement of optic nerve sheath diameter be used to detect raised intracranial pressure in patients with tuberculous meningitis? A prospective observational study	y	y	2015	0971-3026 (Print) 0970-2016	173-176	Indian Journal of Radiology & Imaging	25	2	2015-05-15	https://pubmed.ncbi.nlm.nih.gov/25969641/	25	173-176	2	0971-3026 (Print) 0970-2016	25969641		10.4103/0971-3026.155869	CNS Tuberculosis can manifest as meningitis, arachnoiditis and a tuberculoma. The rupture of a tubercle into the subarachnoid space leads to Tuberculosis Meningitis (TBME); the resulting hypersensitivity reaction can lead to an elevation of the intracranial pressure and hydrocephalus. While bedside optic nerve sheath diameter (ONSD) ultrasonography (USG) can be a sensitive screening test for elev…	n	2015-05-15
176	Capillary and cavernous hemangioma of the optic disc. Echographic and histological findings	y	y	1992		102-106	Acta Ophthalmologica. Supplement		204	1992-01-01	https://pubmed.ncbi.nlm.nih.gov/1332383/		102-106	204		1332383		10.1111/j.1755-3768.1992.tb04939.x	The ultrasonography features of optic disc hemangioma have been described in various reports but the extreme rarity of this ocular tumour makes any univocal interpretation of echographic findings difficult. The two cases of hemangioma of the optic disc described here, one of capillary hemangioma and the other of cavernous hemangioma, presented different echographic patterns. In the capillary hema…	c	1992-01-01
184	Central nervous system malignant B-cell lymphoma identified with standardized echography of the optic nerve	y	y	1997	1070-8022 (Print) 1070-8022	243-246	Journal of Neuro-Ophthalmology	17	4	1998-01-14		17	243-246	4	1070-8022 (Print) 1070-8022	9427175			Ocular-central nervous system malignant B-cell lymphoma initially caused diplopia and morning headaches in a 10-year-old boy. After initial diagnosis of pseudotumor cerebri was made, based on normal findings from magnetic resonance imaging and magnetic resonance angiography elsewhere, he was treated with acetazolamide. Standardized echography demonstrated a combination of solid infiltration and f…	c	1998-01-14
192	Cerebral Venous Thrombosis: An Uncommon Cause of Papilledema on Bedside Ocular Ultrasound	y	y	2019	0736-4679 (Print) 0736-4679	288-293	Journal of Emergency Medicine	56	3	2018-12-13		56	288-293	3	0736-4679 (Print) 0736-4679	30538085		10.1016/j.jemermed.2018.10.036	BACKGROUND: Cerebral venous thrombosis (CVT) is a rare, difficult-to-diagnose form of venous thromboembolic disease and is considered a type of stroke. Its presentation is highly variable and may be easily confused for more common and less debilitating or life-threatening diagnoses such as migraine, seizure, or idiopathic intracranial hypertension. CASE REPORT: A 25-year-old woman presented with …	c	2018-12-13
197	Changes in Transcranial Sonographic Measurement of the Optic Nerve Sheath Diameter in Non-concussed Collegiate Soccer Players Across a Single Season	y	y	2018	2168-8184 (Print) 2168-8184	e3090	Cureus	10	8	2018-11-10		10	e3090	8	2168-8184 (Print) 2168-8184	30410819		10.7759/cureus.3090	Introduction Bedside ultrasound measurement of the optic nerve sheath diameter (ONSD) is emerging as a non-invasive technique to evaluate and predict raised intracranial pressure (ICP) in both children and adults. The prognostic value of increased ONSD on brain computed tomography (CT) scan has previously been correlated with increased intensive care unit (ICU) mortality in patients with severe t…	n	2018-11-10
219	Clarification on using ultrasonography to detect intracranial pressure	y	y	2017	2168-6165	1004-1005	JAMA Ophthalmol	135	9			135	1004-1005	9	2168-6165			10.1001/jamaophthalmol.2017.2597	To the Editor We read with great interest the article by Swanson et al1 concerning the possibility to detect an increase in intracranial pressure (ICP) using optical coherence tomography (OCT). We agree with the authors about the relative importance of the fundus examination in cases of increased ICP, as demonstrated by Hayreh and Hayreh,2 but we feel that there are points that need to be clarifi…	n
224	Clinical and ultrasonographic characteristics in anterior ischemic optic neuropathies	y	y	2013	1015-9770	388	Cerebrovascular Diseases	35				35	388		1015-9770			10.1159/000353129	Introduction. Anterior ischemic optic neuropathies (AIONs) represent a segmental infarction of the optic nerve head (ONH) supplied by the posterior ciliary arteries (PCAs). Purpose. To describe the characteristic clinical features and ultrasound findings of the orbital vessels and of the superficial temporal and the carotid arteries, which help differentiate newly diagnosed non-arteritic anterior…	n
225	Clinical and ultrasonographic characteristics in anterior ischemic optic neuropathies (AION)	y	y	2012	1351-5101	170	European Journal of Neurology	19				19	170		1351-5101			10.1111/j.1468-1331.2012.03888.x	Introduction: AION represent a segmental infarction of the optic nerve head supplied by the posterior ciliary arteries (PCA). Purpose: To describe characteristic clinical features and ultrasound findings which help to differentiate newly diagnosed arteritic AION (A-AION) from non-arteritic AION (NA-AION). Patients and methods: In this prospective study, 37 consecutive patients with clinical suspi…	n
226	Clinical and ultrasonographic features in anterior ischemic optic neuropathies	y	y	2015	1747-4930	343	International Journal of Stroke	10				10	343		1747-4930			10.1111/ijs.12479	Introduction: Anterior ischemic optic neuropathies (AIONs) represent a segmental infarction of the optic nerve head (ONH) supplied by the posterior ciliary arteries (PCAs). Purpose: To investigate the characteristic clinical features and ultrasound findings of the orbital vessels and of the superficial temporal and the carotid arteries, which help differentiate newly diagnosed non-arteritic (NA)-…	n
227	Clinical and ultrasonographic features in anterior ischemic optic neuropathies	y	y	2016	1468-1331	355	European Journal of Neurology	23				23	355		1468-1331			10.1111/ene.13093	Background: There are two types of anterior ischemic optic neuropathies (which represent a segmental infarction of the optic nerve head, supplied by the posterior ciliary arteries-PCAs): arteritic (A-AION), caused by giant cell arteritis (GCA) and non-arteritic (NA-AION), which is a multifactorial disease. Purpose: To investigate the characteristic clinical features and ultrasound findings of the…	n
228	Clinical and ultrasonographic features in anterior ischemic optic neuropathy	y	y	2018	2406-0720 0042-8450	773-779	Vojnosanitetski Pregled	75	8			75	773-779	8	2406-0720 0042-8450			10.2298/VSP150810356J	Background/Aim. Anterior ischemic optic neuropathy (AION) represent a segmental infarction of the optic nerve head which is supplied by the posterior ciliary arteries. There are two types of AION: non-arteritic (NAAION and arteritic (A-AION), due to giant cell arteritis (GCA). The aim of this study was to investigate the clinical features and ultrasound characteristics of the orbital vessels and …	n
229	Clinical application of non-invasive intracranial pressure measurements	y	y	2018	1471-6771 0007-0912	500-501	British Journal of Anaesthesia	121	2			121	500-501	2	1471-6771 0007-0912			10.1016/j.bja.2018.04.017	Editor Increased intracranial pressure (ICP) is an important cause of secondary brain injury and needs to be treated aggressively.1 The development of clinical protocols for the management of increased ICP has contributed to improved outcomes,2, 3 and whilst the gold standard for measurement of ICP is invasive, there are times when invasive devices are not available or are contraindicated. Invasi…	n
234	Clinical imaging and high-resolution ultrasonography in melanocytoma management	y	y	2010	1177-5467 (Print) 1177-5467	855-859	Clinical Ophthalmology (Auckland, N.Z.)	4		2010-08-18		4	855-859		1177-5467 (Print) 1177-5467	20714362		10.2147/opth.s11891	PURPOSE: To demonstrate the utility of high resolution 20 MHz ophthalmic ultrasound in serial follow-up of optic nerve head melanocytoma patients. METHODS: This study is a retrospective review of 30 patients with melanocytoma of the optic nerve head studied with echography. All patients were evaluated with standard ophthalmic A-scan and B-scan ultrasonography and 10 (33%) underwent high-resolutio…	y	2010-08-18
247	Color Doppler image of central retinal artery of eyes with an intraconal mass	y	y	1999	0271-3683 (Print) 0271-3683	104-109	Current Eye Research	18	2	1999-05-01		18	104-109	2	0271-3683 (Print) 0271-3683	10223653		10.1076/ceyr.18.2.104.5378	PURPOSE: Retinal ischemia secondary to hypoperfusion of the central retinal artery is recognized as one factor that may contribute to the development of loss of vision in eyes with intraorbital tumors. We study intraorbital tumors which produce motility disturbances and visual problems by color Doppler imaging to evaluate this factor. METHODS: We examined the central retinal artery velocities of …	n	1999-05-01
248	Color Doppler imaging and plasma levels of endothelin-1 in low-tension glaucoma	y	y	1997	1395-3931 (Print) 1395-3931	11-13	Acta Ophthalmologica Scandinavica. Supplement		224	1997-01-01			11-13	224	1395-3931 (Print) 1395-3931	9589707		10.1111/j.1600-0420.1997.tb00448.x	Endothelin-1 (ET-1) is a potent vasoconstrictor peptide produced by vascular endothelin cells There are reports in the literature that ET-1 plasma levels are raised in low tension glaucoma (LTG). ET-1 plasma concentration and Color Doppler Imaging (CDI) evaluation in ophthalmic and posterior ciliary arteries were measured in 15 LTG patients and in 15 healthy subjects. The blood flow index recorde…	n	1997-01-01
249	Color doppler imaging of orbital vessels in the diagnosis of anterior ischemic optic neuropathies	y	y	2019	2396-9881	437	European Stroke Journal	4				4	437		2396-9881			10.1177/2396987319845581	Background and Aims: Anterior ischemic optic neuropathies, represented by a segmental infarction of the optic nerve head supplied by the posterior ciliary arteries (PCAs), can be: non-arteritic (NA-AIONs), which are a multifactorial disease, and arteritic (A-AIONs), due to giant cell arteritis (GCA). The aim of our study was to investigate the clinical and ultrasound characteristics of the orbita…	n
250	Combinations of techniques in imaging the retina with high resolution	y	y	2008	1350-9462	464-499	Progress in Retinal and Eye Research	27	4			27	464-499	4	1350-9462			10.1016/j.preteyeres.2008.03.002	Developments in optical coherence tomography (OCT) have expanded its clinical applications for high-resolution imaging of the retina, as a standalone diagnostic and in combination with other optical imaging modalities. This review presents currently explored combinations of OCT technology with a variety of complementary imaging modalities along with augmentational technologies such as adaptive op…	n
256	Comparative study measuring optic nerve sheath diameter by transorbital ultrasound in healthy women, pregnant women and pregnant with preeclampsia / eclampsia	y	y	2015	1098-7339	e75	Regional Anesthesia and Pain Medicine	40	5			40	e75	5	1098-7339			10.1097/AAP.0000000000000308	Aims: To compare the diameter of the optic nerve sheath transorbital measured by ultrasound between healthy women, pregnant women and pregnant women with preeclampsia/eclampsia. Method: Cross-sectional, multicenter study. 3 groups were included: Group1: healthy women. Group2: women with pregnancy. Group 3: women with preeclampsia / eclampsia. We obtained urine protein, serum creatinine and platel…	n
257	Comparative study measuring the optic nerve sheat diameter with transorbital ultrasound in healthy women, pregnant women and pregnant with preeclampsia/eclampsia	y	y	2015	0195-668X	505	European Heart Journal	36				36	505		0195-668X			10.1093/eurheartj/ehv399	Introduction: Preeclampsia/eclampsia is a potentially serious disease associated with maternal complications, including neurological. In patients with increased intracranial pressure, the diameter of the optic nerve sheath increases because of its close association with the flow of cerebrospinal fluid. Her measurements using ultrasound transorbital have shown correlation with increased intracrani…	n
258	Comparative study of optic nerve sheat diameter in healthy women, pregnant and preeclampsia/eclampsia	y	y	2015	0090-3493	237	Critical Care Medicine	43	12			43	237	12	0090-3493			10.1097/01.ccm.0000474770.70979.f0	Learning Objectives: Introduction: Preeclampsia / eclampsia is a potentially serious disease associated with maternal complications, including neurologic. In patients with increased intracranial pressure, the diameter of the optic nerve sheath increases because of its close association with the flow of cerebrospinal fluid. Her measurements using ultrasound transorbital have shown correlation with…	n
259	Comparison between 10 & 20 MHz Ultrasound in the assessment of patients with optic disc drusen	y	y	2004		ARVO E‐abstract 2409	IOVS	45				45	ARVO E‐abstract 2409					https://iovs.arvojournals.org/article.aspx?articleid=2407949	Abstract: : Purpose:Optic disc drusen is a common cause of pseudopapilloedema and is an important differential diagnosis of disc swelling. Ultrasound is a successful means of identifying the calcified areas within the disc, which establishes the presence of drusen. However, when there is surface drusen only, or the calcified areas are small, conventional 10 MHz imaging may not identify the calcif…	y
264	Comparison of Ocular Ultrasonography and Magnetic Resonance Imaging for Detection of Increased Intracranial Pressure	y	y	2018	1664-2295 (Print) 1664-2295	278	Frontiers in Neurology	9		2018-05-10		9	278		1664-2295 (Print) 1664-2295	29740393		10.3389/fneur.2018.00278	BACKGROUND/AIMS: To evaluate and compare the performance of ocular ultrasonography (US) and magnetic resonance imaging (MRI) for detecting increased intracranial pressure (ICP) in patients with idiopathic intracranial hypertension (IIH). METHODS: Twenty-two patients with papilledema from IIH and 22 with pseudopapilledema were prospectively recruited based on funduscopic and clinical findings. Mea…	n	2018-05-10
265	Comparison of optic nerve sheath diameter as a non invasive measurement of raised intracranial pressure with ventricular catheter in 51 patients-an exclusive neurocritical care institutional experience	y	y	2020	1531-8249	S208	Annals of Neurology	88	SUPPL 25			88	S208	SUPPL 25	1531-8249			10.1002/ana.25865	Background: Raised intracranial pressure (ICP) is a known association with traumatic brain injury, acute stroke, meningitis and brain tumors. Bedside identification may be difficult and reliability on imaging studies further delay diagnosis. Examination of the optic nerve sheath by bedside ultrasound allows detection of changes in diameter(ONSD) which may predict intracranial hypertension. Object…	N
266	Comparison of Optic Nerve Sheath Diameter between both eyes: A Bedside Ultrasonography Approach	y	y	2018	0972-5229 (Print) 0972-5229	150-153	Indian Journal of Critical Care Medicine	22	3	2018-04-17		22	150-153	3	0972-5229 (Print) 0972-5229	29657371		10.4103/ijccm.IJCCM_498_17	CONTEXT: Optic nerve sheath diameter (ONSD) has long been accepted as a reliable proxy of intracranial pressure especially in critical care and bedside settings. The present consensus is to measure ONSD in both eyes and take average value, which is cumbersome and a potential cause of discomfort to the patient. AIM: We aim to compare the values of ONSD of the right and left eye in a random sample …	n	2018-04-17
267	Comparison of the effects of desflurane and total intravenous anesthesia on the optic nerve sheath diameter in robot assisted laparoscopic radical prostatectomy: A randomized controlled trial	y	y	2018	0025-7974 (Print) 0025-7974	e12772	Medicine (Baltimore)	97	41	2018-10-14		97	e12772	41	0025-7974 (Print) 0025-7974	30313092		10.1097/md.0000000000012772	BACKGROUND: Optic nerve sheath diameter (ONSD) is a well-known surrogate marker for intracranial pressure during robot-assisted laparoscopic radical prostatectomies (RALP). ONSD during RALP is known to increase due to elevated intracranial pressure as a result of the steep Trendelenburg position and carbon dioxide pneumoperitoneum. We aimed to compare the effects of total intravenous anesthesia (…	n	2018-10-14
268	Comparison of the measurement of optic nerve sheath diameter(ONSD) with B scan and MRI as a surrogate for patients with idiopathic intracranial hypertension(IIH)	y	y	2016	0028-3878		Neurology	86	16			86		16	0028-3878				OBJECTIVE: To assess the ONSD with B Scan(10 MHz probe) and MRI(fat suppressed T2 weighted sequence) in patients with Idiopathic Intracranial Hypertension(IIH) and to compare the significance of ONSD in diagnosing raised intracranial pressure. BACKGROUND: The optic nerve sheath is in direct communication with the intracranial subarachnoid space which forms the physiological basis for using the Op…	n
269	Comparison of Three Point-of-Care Ultrasound Views and MRI Measurements for Optic Nerve Sheath Diameter: A Prospective Validity Study	y	y	2020	1541-6933	173-181	Neurocritical Care	33	1	2019-12-04		33	173-181	1	1541-6933	31792700		10.1007/s12028-019-00881-7	INTRODUCTION: Point-of-care ultrasound of the optic nerve sheath diameter (ONSD) to diagnose increased intracranial pressure (ICP) is of great interest in various clinical scenarios. Yet, the lack of examination standardization has made clinical utility difficult. We compare three ultrasound ocular plane views (inferior, sagittal, and transverse), which are currently used in the literature to eva…	n	2019-12-04
270	Comparison of Two Techniques to Measure Optic Nerve Sheath Diameter in Patients at Risk for Increased Intracranial Pressure	y	y	2019	0090-3493 (Print) 0090-3493	e495-e501	Critical Care Medicine	47	6	2019-03-19		47	e495-e501	6	0090-3493 (Print) 0090-3493	30882482		10.1097/ccm.0000000000003742	OBJECTIVES: Intracranial pressure over 20 mm Hg is associated with poor neurologic prognosis, but measuring intracranial pressure directly requires an invasive procedure. Dilation of the optic nerve sheath on axial ultrasound of the eye has been correlated with elevated intracranial pressure, but optimal cutoffs have been inconsistent possibly related to the measurement technique. A coronal techn…	n	2019-03-19
271	Comparison of ultrasonographic measurement of optic nerve sheath diameter (ONSD) versus direct measurement of intracranial pressure (ICP) in traumatic brain injury patients	y	y	2011	1845-206X 1334-5605	33-35	Signa Vitae	6	1			6	33-35	1	1845-206X 1334-5605			10.22514/sv61.042011.5	Aim. To compare ultrasonographic measurement of optic nerve sheath diameter (ONSD) with direct measurement of intra- cranial pressure (ICP) and evaluate the correlation between them in traumatic brain injury patients. Patients and methods. Twenty traumatic brain injury patients were enrolled in the study. Patients had a median Glasgow Coma Scale (GCS) score of 5. All patients underwent noninvasiv…	n
272	Comparison of ultrasonography and computed tomography for measuring optic nerve sheath diameter for the detection of elevated intracranial pressure	y	y	2021	0303-8467	106609	Clinical Neurology and Neurosurgery	204		2021-04-05		204	106609		0303-8467	33813371		10.1016/j.clineuro.2021.106609	OBJECTIVE: The main aim of this study was to compare optic nerve sheath diameter (ONSD) measured using ultrasonography (USG) and computed tomography (CT) almost simultaneously in the same patients with suspected elevated intracranial pressure. The other aim of this study was to evaluate the diagnostic ability for detecting elevated intracranial pressure using ONSD measured by USG (USG-ONSD) and b…	n	2021-04-05
275	Computed tomography and ultrasound in the evaluation of orbital infection and pseudotumor	y	y	1982	0033-8419 (Print) 0033-8419	395-401	Radiology	142	2	1982-02-01		142	395-401	2	0033-8419 (Print) 0033-8419	7054828		10.1148/radiology.142.2.7054828	Twenty patients with orbital inflammatory processes were examined with high-resolution computed tomography (CT) and 14 of them were also evaluated with ultrasound (US). In eight cases of orbital infection, six abscesses were localized by CT; US contributed no significant additional information. The 12 cases of orbital pseudotumor could be classified into four forms by CT. US added specificity to …	n	1982-02-01
279	Confirmation of elevated intracranial pressure in arrested hydrocephalus by Optic Nerve ultrasonography	y	y	2014	2146-2925 1309-534X	268-271	Akademik Acil Tip Olgu Sunumlari Dergisi	5	12			5	268-271	12	2146-2925 1309-534X			10.5152/jaemcr.2014.628	Introduction: Arrested hydrocephalus is a state of chronic hydrocephalus with mild dilatation of the ventricles in which the cerebrospinal fluid pressure has returned to normal, and there is no pressure gradient between the cerebral ventricles and brain parenchyma. Case Report: In this case report, we present a 37-year-old female patient who was admitted to emergency department with complaints of…	c
282	Contact B-scan echographic diagnosis of ophthalmopathic Graves' disease	y	y	1975	0091-2751 (Print) 0091-2751	255-261	Journal of Clinical Ultrasound	3	4	1975-12-01		3	255-261	4	0091-2751 (Print) 0091-2751	829528		10.1002/jcu.1870030405	Ophthalmopathic Graves' disease (endocrine ophthalmopathy) is difficult to diagnose with certainty in the absence of confirmatory laboratory studies. In 11 of 15 patients with proven Graves' ophthalmopathy who were studied with contact B-scan ultrasonography, distinct evidence of orbital edema was demonstrated. Since these abnormalities were not encountered in any of eight patients with tumorous …	y	1975-12-01
288	Corneal thickness, optic nerve sheath diameter, and retinal nerve fiber layer evaluation to assess the risk of cerebral edema in type 1 diabetes in children	y	y	2019	1432-5233 0940-5429	485-486	Acta Diabetologica	56	4			56	485-486	4	1432-5233 0940-5429			10.1007/s00592-018-1274-0	Dear Editor, We read with great interest the article by Jeziorny et al. evaluating the possibility of measuring corneal thickness, optic nerve sheath diameter, and retinal nerve fiber layer to assess the risk of cerebral edema in children with type 1 diabetes [1].	n
289	Coronal Axis Measurement of the Optic Nerve Sheath Diameter Using a Linear Transducer	y	y	2015	0278-4297	1607-1612	Journal of Ultrasound in Medicine	34	9	2015-08-09		34	1607-1612	9	0278-4297	26254151		10.7863/ultra.15.14.09039	OBJECTIVES: The true optic nerve sheath diameter cutoff value for detecting elevated intracranial pressure is variable. The variability may stem from the technique used to acquire sonographic measurements of the optic nerve sheath diameter as well as sonographic artifacts inherent to the technique. The purpose of this study was to compare the traditional visual axis technique to an infraorbital c…	n	2015-08-09
290	Correlation between cerebral biomarkers and optic nerve sheath diameter in patients with severe preeclampsia	y	y	2021	1064-1955	9-14	Hypertension in Pregnancy	40	1	2020-11-19		40	9-14	1	1064-1955	33205686		10.1080/10641955.2020.1849275	Objective: To examine the correlation between plasma cerebral biomarkers (S100B and neuron-specific enolase (NSE)) and ultrasonographic optic-nerve-sheath-diameter (ONSD) in preeclampsia. Methods: Thirty preeclampsia patients and 27 controls were included. Mann-Whitney-U test was used for comparison of S100B, NSE, and ONSD in preeclampsia vs. controls. Kendall's tau was used to assess the correla…	n	2020-11-19
291	Correlation between noninvasive ultrasonography and dynamically monitored intracranial pressure	y	y	2018	2168-6165	256	JAMA Ophthalmol	136	3			136	256	3	2168-6165			10.1001/jamaophthalmol.2017.6560	Direct measurements of intracranial pressure (ICP) by lumbar puncture (LP) remain the criterion standard for diagnosing, following, and treating specific neurologic, neurosurgical, and neuro-ophthalmic conditions with elevated ICP. In this issue of JAMA Ophthalmology, Wang et al1 used ultrasonography to document optic nerve sheath diameter (ONSD), and their results reported a correlation between …	n
293	Correlation between the transcranial color-coded duplex sonography and the optic nerve sheath diameter in the prediction of intracranial hypertension	y	y	2017	2110-5820	102	Annals of Intensive Care	7	1			7	102	1	2110-5820			10.1186/s13613-016-0223-8	Introduction Intracranial hypertension is suspected on clinical, radiological and ophthalmological criteria. The measurement of intracranial pressure is the reference method. Due to infectious and hemorrhagic risks, other non-invasive techniques have been developed such as the transcranial color-coded duplex sonography (TCCDS) and the optic nerve sheath diameter (ONSD). The aim of our study was t…	n
294	Correlation Between Trabeculodysgenesis Assessed by Ultrasound Biomicroscopy and Surgical Outcomes in Primary Congenital Glaucoma	y	y	2018	0002-9394	57-64	American Journal of Ophthalmology	196		2018-08-25		196	57-64		0002-9394	30142328		10.1016/j.ajo.2018.08.022	PURPOSE: To evaluate ultrasound biomicroscopy (UBM) characteristics of trabeculodysgenesis and explore its correlation with the outcomes of microcatheter-assisted trabeculotomy (MAT) in eyes with primary congenital glaucoma (PCG). DESIGN: A prospective, interventional case series. METHODS: Patients with newly diagnosed PCG were consecutively recruited, and subsequently MAT was tried as their firs…	n	2018-08-25
295	Correlation of measurement of optic nerve sheath diameter using ultrasound with magnetic resonance imaging	y	y	2015	0972-5229 (Print) 0972-5229	466-470	Indian Journal of Critical Care Medicine	19	8	2015-09-01		19	466-470	8	0972-5229 (Print) 0972-5229	26321806		10.4103/0972-5229.162465	BACKGROUND AND AIMS: Analysis to correlate the measurements of optic nerve sheath diameter (ONSD) obtained by using ultrasound to magnetic resonance imaging (MRI) techniques in order to establish the accuracy of ocular sonography as a noninvasive modality for detecting raised intracranial pressure (ICP). MATERIALS AND METHODS: A prospective, observational study was performed in 100 cases of adult…	n	2015-09-01
296	Correlation of noninvasive index measured by brain ultrasound with invasive brain pressure	y	y	2015			https://www.cochranelibrary.com/central/doi/10.1002/central/CN-01830608/full									32119366		https://www.cochranelibrary.com/central/doi/10.1002/central/CN-01830608/full	INTERVENTION: CONDITION: PATIENT WITH CLINICAL FEATURE OF RAISED INTRACRANIAL PRESSURE PRIMARY OUTCOME: Measurement of Pulsatility index and Resistive index using TRANSCRANIAL DOPPLER and its correlation with intraventricular INTRACRANIAL PRESSURE‐‐‐‐‐‐Timepoint: January 2015 to May 2016 SECONDARY OUTCOME: Measurement of optic nerve sheath diameter by ultrasonography and correlate with intraventr…	n
297	Correlation of optic nerve sheath diameter and cerebral hemodynamic monitoring by transcranial doppler with outcome in severe head injury patients	y	y	2015	1537-1921	410	Journal of Neurosurgical Anesthesiology	27	4			27	410	4	1537-1921			10.1097/ANA.0000000000000217	Background and Objectives: Patients with severe head injury are at high risk of elevated intracranial pressure (ICP) and alteration in cerebral blood flow.1 The optic nerve sheath diameter (ONSD) is increased in elevated ICP, and its measurement can be used to indirectly monitor the increased ICP.2 Transcranial doppler (TCD) is a non-invasive and sensitive method to measure Flow Velocity (FV) of …	n
298	Correlation of optic nerve sheath diameter with direct measurement of intracranial pressure	y	y	2008	1069-6563	201-204	Academic Emergency Medicine	15	2	2008-02-16		15	201-204	2	1069-6563	18275454		10.1111/j.1553-2712.2007.00031.x	BACKGROUND: Measurements of the optic nerve sheath diameter (ONSD) using bedside ultrasound (US) have been shown to correlate with clinical and radiologic signs and symptoms of increased intracranial pressure (ICP). OBJECTIVES: Previous literature has identified 5 mm as the ONSD measurement above which patients exhibit either clinical or radiologic signs of elevated ICP. The goals of this study w…	n	2008-02-16
299	Correlation of Optic Nerve Sheath Diameter with Direct Measurement of Intracranial Pressure through an External Ventricular Drain	y	y	2019	2168-8184 (Print) 2168-8184	e5777	Cureus	11	9	2019-11-15		11	e5777	9	2168-8184 (Print) 2168-8184	31723536		10.7759/cureus.5777	Background Early diagnosis and management of raised intracranial pressure (ICP) is essential for preventing brain damage and even death. Invasive monitoring is the gold standard to measure raised ICP but it may not be feasible in a heterogeneous group of patients. Noninvasively, a simple bedside ocular ultrasound can detect elevated ICP. The aim of our study was to evaluate the correlation betwee…	n	2019-11-15
300	Correlation of sonographic measured optic nerve sheath diameter and lumbar puncture opening pressure in emergency department headache patients	y	y	2014	0196-0644	S121	Annals of Emergency Medicine	64	4			64	S121	4	0196-0644			10.1016/j.annemergmed.2014.07.372	Study Objective: Ocular nerve sheath diameter (ONSD) greater than 5mm historically has been to correlate with increased intracranial pressure. Most emergency department (ED) studies of ONSD utilize CT evidence of increased ICP as opposed to direct ICP measurements. Furthermore, these studies largely focus on the trauma patient. More recent ED studies not only call into question the above-mentione…	n
301	Correlation of sonographic measured optic nerve sheath diameter and lumbar puncture opening pressure in emergency department headache patients	y	y	2015	0301-5629	S147	Ultrasound in Medicine and Biology	41	4			41	S147	4	0301-5629				Objectives: To identify the best optic nerve sheath diameter (ONSD) cutoff among emergency department patients presenting with nontraumatic headache who require urgent intervention for the treatment of elevated intracranial pressure. Methods: A retrospective chart review was performed on 252 charts going back 2.5 years. Charts were extracted from the Emergency Department ultrasound database speci…	n
308	Dependence of the optic nerve sheath diameter on acutely applied subarachnoidal pressure - an experimental ultrasound study	y	y	2011	1755-375x	e528-32	Acta Ophthalmol	89	6	2011-04-27		89	e528-32	6	1755-375x	21518306		10.1111/j.1755-3768.2011.02159.x	PURPOSE: To determine the distensibility and elastic characteristics of the optic nerve sheath for development of a basic understanding of ultrasound studies aimed to measure optic nerve sheath diameter (ONSD) for detection of acutely elevated intracranial pressure (ICP). METHODS: Isolated human optic nerves preparations obtained from autopsies were submitted to predefined pressure alterations, a…	n	2011-04-27
311	Detecting optic nerve head swelling on ultrasound and optical coherence tomography in children and young people: an observational study	y	y	2018	0007-1161	318-322	British Journal of Ophthalmology	102	3	2017-06-24		102	318-322	3	0007-1161	28637781		10.1136/bjophthalmol-2017-310196	BACKGROUND: Following high-profile cases, referrals for evaluation of 'suspicious optic discs' to eye clinics in the UK have sharply increased, asking ophthalmologists to reliably distinguish between true and pseudopapilloedema. Optic nerve sheath dilatation (ONSD) on ocular ultrasound (US) is considered a reliable sign of true papilloedema, but this test is not widely available. Recently, anteri…	n	2017-06-24
312	Detection and monitoring of intracranial pressure dysregulation in liver failure by ultrasound	y	y	2000	0041-1337 (Print) 0041-1337	392-395	Transplantation	70	2	2000-08-10		70	392-395	2	0041-1337 (Print) 0041-1337	10933171		10.1097/00007890-200007270-00029	BACKGROUND: Development of elevated intracranial pressure (ICP) in hepatic failure indicates poor prognosis. Its detection by invasive methods poses methodological problems. We applied ultrasound studies of the optic nerves to noninvasively estimated ICP status. METHODS: A total of 22 pediatric patients with hepatic failure were examined by serial B scan ultrasound and followed up clinically. Out…	n	2000-08-10
313	Detection of drusen of the optic disc in children by B-scan ultrasonography	y	y	1983	0008-4182 (Print) 0008-4182	266-268	Canadian Journal of Ophthalmology	18	6	1983-10-01		18	266-268	6	0008-4182 (Print) 0008-4182	6197149			Distinguishing between anomalous elevation of the optic disc caused by buried drusen and true papilledema can often be clinically difficult. In a prospective study of 18 children with drusen of the optic disc B-scan ultrasonography with a lowered sensitivity was found to be useful in the uncooperative child. A rational approach to the investigation of elevation of the optic disc in children is of…	y	1983-10-01
314	Detection of elevated intracranial pressure in robot-assisted laparoscopic radical prostatectomy using ultrasonography of optic nerve sheath diameter	y	y	2015	0898-4921	155-159	Journal of Neurosurgical Anesthesiology	27	2	2014-08-12		27	155-159	2	0898-4921	25105824		10.1097/ana.0000000000000106	BACKGROUND: Robot-assisted laparoscopic radical prostatectomy (RALRP) is becoming an increasingly frequent procedure. Pneumoperitoneum and steep trendelenburg positioning associated with this surgery may increase patient's risk for elevated intracranial pressure (ICP). We conducted a prospective observational trial using ultrasonographic analysis of optic nerve sheath diameter (ONSD) to determine…	n	2014-08-12
315	Detection of increased intracranial pressure by ultrasound	y	y	2012	1553-9768 (Print) 1553-9768	19-22	Journal of Special Operations Medicine	12	3	2012-10-04		12	19-22	3	1553-9768 (Print) 1553-9768	23032316			Increases in intracranial pressure (ICP) may damage the brain by compression of its structures or restriction of its blood flow, and medical providers my encounter elevated ICP in conventional and non-conventional medical settings. Early identification of elevated ICP is critical to ensuring timely and appropriate management. However, few diagnostic methods are available for detecting increased I…	n	2012-10-04
316	Detection of Optic Disc Drusen in Children Using Ultrasound through the Lens and Avoiding the Lens-Point of Care Ultrasound Technique of Evaluation Revisited	y	y	2019	2077-0383 (Print) 2077-0383		J Clin Med	8	9	2019-09-25		8		9	2077-0383 (Print) 2077-0383	31547278		10.3390/jcm8091449	AIM: To assess whether the detection rate of optic disc drusen (ODD) in children with swollen optic discs varies if the ultrasound scan (USS) is performed through the lens or avoiding the lens. METHODS: Retrospective review of the ultrasound machine database for all patients who underwent USS for swollen discs in the department of pediatric ophthalmology, UPMC Children's Hospital of Pittsburgh. O…	y	2019-09-25
317	Detection of raised intracranial pressure by ultrasound measurement of optic nerve sheath diameter in African children	y	y	2008	1360-2276 (Print) 1360-2276	1400-1404	Tropical Medicine and International Health	13	11	2008-11-06		13	1400-1404	11	1360-2276 (Print) 1360-2276	18983275		10.1111/j.1365-3156.2008.02153.x	OBJECTIVE: To evaluate optic nerve sheath (ONS) ultrasound as a non-invasive method of detecting raised intracranial pressure (ICP) and to establish normal ONS diameter data for African children. METHOD: Children with acute neurological disease admitted to the Paediatric Department of Queen Elizabeth Central Hospital, Malawi had ultrasound measurements of ONS diameter. Controls were children admi…	n	2008-11-06
318	Determination of cerebral edema with serial measurement of optic nerve sheath diameter during treatment in children with diabetic ketoacidosis: a longitudinal study	y	y	2019	0334-018x	943-949	Journal of Pediatric Endocrinology and Metabolism	32	9	2019-07-13		32	943-949	9	0334-018x	31299007		10.1515/jpem-2019-0016	Background Cerebral edema is a fatal complication that can occur in children with diabetic ketoacidosis (DKA). Its clinical signs are generally not explicit, and subclinical cerebral edema can occur. This study is one of the few longitudinal studies conducted to identify cerebral edema in patients with DKA by measuring the optic nerve sheath diameter (ONSD). The aim of this study was to investiga…	n	2019-07-13
320	Development of a novel training model for dynamic optic nerve sheath diameter ultrasonography	y	y	2018		S67‐S68	Canadian journal of anesthesia	65	1			65	S67‐S68	1				10.1007/s12630-018-1223-y	Introduction: Transorbital ultrasound measurement of optic nerve sheath diameter (ONSD) has been shown to be a bedside, non-invasive technique for measurement of raised intracranial pressure (ICP). This technique can be quickly learned by novice operators; however, achieving competency requires numerous practice scans on patients (1, 2). To avoid the theoretical risk to patients, training models …	n
332	Diagnostic Accuracy of Optic Nerve Ultrasonography and Ophthalmoscopy in Prediction of Elevated Intracranial Pressure	y	y	2015	2345-4563 (Print) 2345-4563	54-58	Emerg (Tehran)	3	2	2015-10-27		3	54-58	2	2345-4563 (Print) 2345-4563	26495382			INTRODUCTION: Elevated intracranial pressure (ICP) is a major and potentially lethal disorder in patients admitted to the emergency department (ED). Several methods are being used to investigate for elevated ICP. Here we assessed and compared the diagnostic accuracy of two existing tools of ophthalmoscopy and optic nerve ultrasonography in detection of elevated ICP. METHODS: 131 participants with…	n	2015-10-27
333	Diagnostic accuracy of ultrasonography of optic nerve sheath diameter for detecting raised intracranial pressure	y	y	2011	0001-5172	899; author reply 899-900	Acta Anaesthesiologica Scandinavica	55	7	2011-06-11		55	899; author reply 899-900	7	0001-5172	21658015		10.1111/j.1399-6576.2011.02468.x	Sir, In their very interesting review, Moretti and Pizzi1 examined the anatomical and physiological features, safety and accuracy of ultrasonography of optic nerve sheath diameter (ONSD). They pooled studies reporting ONSD and invasive intracranial pressure (ICP) considering invasive measurements as the reference standard and using two different models: they calculated performance estimates (sens…	n	2011-06-11
344	Dilated optic nerve sheath diameter by trans-orbital ultrasound predicts mortality among patients with acute intracerebral hemorrhage	y	y	2019	1524-4628		Stroke	50				50			1524-4628			10.1161/str.50.suppl_1.TP432	Introduction: Supratentorial Intracerebral hemorrhage (ICH) main prognostic factors on admission are age, Glasgow coma scale (GCS), ICH volume and ventricular hemorrhage. Subsequent ICH expansion and associated elevated intracranial pressure (ICP) have also been linked to poorer outcomes. Dilatation of optic nerve sheath diameter (ONSD) by trans-orbital ultrasound examination is an increasingly r…	n
352	Doppler ultrasonography of the retinal vessels and optic nerve sheath in children with brain death	y	y	2015	0090-3493	132	Critical Care Medicine	43	12			43	132	12	0090-3493			10.1097/01.ccm.0000474349.13827.7a	Learning Objectives: Twenty one people die every day in the US waiting for organ transplants, and over 123,000 remain on the waiting list. The timely diagnosis of brain death (BD) is important to facilitate organ donation, allocate medical resources, and to relieve the family of end of life decisions. BD is a clinical diagnosis based on two neurologic exams consistent with the absence of neurolog…	n
354	Dynamic assessment of cerebral blood flow and intracranial pressure during inversion table tilt using ultrasonography	y	y	2019	0022-510x	150-156	Journal of the Neurological Sciences	404		2019-08-10		404	150-156		0022-510x	31398694		10.1016/j.jns.2019.07.033	CONTEXT: Inversion tables are used as treatment for back pain, but there is a lack of agreement on systemic effects of inversion. OBJECTIVE: To assess intracranial pressure (ICP) and cerebral blood flow using ultrasonography during inversion table tilt. METHODS: Optic nerve sheath diameter (ONSD), heart rate (HR), blood pressure, internal carotid artery (ICA) and middle cerebral artery (MCA) bloo…	n	2019-08-10
355	Dynamic Optic Nerve Sheath Diameter (ONSD) guided management of raised intracranial pressure in pediatric acute liver failure	y	y	2021	1936-0533		Hepatology International			2021-02-25					1936-0533	33625660		10.1007/s12072-021-10139-0	BACKGROUND AND AIMS: The objectives were to evaluate the role of optic nerve sheath diameter (ONSD) to detect raised intracranial pressure (ICP) in pediatric acute liver failure (PALF), study the variations in ONSD with ICP-lowering measures and to evaluate its prognostic role. METHODS: PALF with clinical evidence of raised ICP were enrolled as cases, while those without raised ICP were control g…	n	2021-02-25
359	Echographic comparison of optic nerve sheath diameter between both eyes	y	y	2018	1998-359X 0972-5229	685-686	Indian Journal of Critical Care Medicine	22	9			22	685-686	9	1998-359X 0972-5229			10.4103/ijccm.IJCCM_243_18	Sir, We read with great interest the article by Yanamandra et al. [1] concerning the comparison of optic nerve sheath diameter (ONSD) between both eyes. We would like to congratulate the authors for their interesting paper. This is a very exciting topic because to prove that optic nerve diameters are similar in both eyes, supports the possibility not only to detect an increase in the intracranial…	n
360	Echographic correlation of optic nerve sheath size and cerebrospinal fluid pressure	y	y	1989	0272-846X (Print) 0272-846x	79-82	Journal of Clinical Neuro-Ophthalmology	9	2	1989-06-01		9	79-82	2	0272-846X (Print) 0272-846x	2526162			A 23-year-old obese woman presented with papilledema. Computed tomography showed no intracranial mass lesions and lumbar puncture revealed an increased opening pressure, confirming the diagnosis of pseudo-tumor cerebri. Standardized echography of the optic nerves was performed immediately before and after lumbar puncture. A marked reduction of cerebrospinal fluid pressure correlated with a decrea…	n	1989-06-01
361	Echographic findings in hemorrhagic disciform lesions	y	y	1994	0161-6420 (Print) 0161-6420	1379-1383	Ophthalmology	101	8	1994-08-01		101	1379-1383	8	0161-6420 (Print) 0161-6420	8058283		10.1016/s0161-6420(94)31159-6	PURPOSE: To examine the potential role of ocular echography in the evaluation of hemorrhagic disciform disease. METHODS: Using standardized ocular echography, the authors examined 85 eyes of 85 patients with hemorrhagic disciform lesions. RESULTS: Hemorrhagic disciform lesions are located in the subretinal pigment epithelial space and appear echographically as solid chorioretinal elevations chara…	n	1994-08-01
362	Echographic measurement of the optic nerve in patients with intracranial hypertension	y	y	1987	0028-3819 (Print) 0028-3819	53-55	Neurochirurgia	30	2	1987-03-01		30	53-55	2	0028-3819 (Print) 0028-3819	3574583		10.1055/s-2008-1053656	Measurement of the optic nerve diameter by echographic technique has been performed in 40 patients with intracranial hypertension syndromes of various origin. In all the cases examined the diameter was always increased. Postoperative checks revealed a decrease of the nerve thickness until it reached the normal values. The changes in the optic nerve diameter reflect the variations of the intracran…	n	1987-03-01
365	Effect of acute high-intensity resistance exercise on optic nerve sheath diameter and ophthalmic artery blood flow pulsatility	y	y	2015	0950-9240	744-748	Journal of Human Hypertension	29	12	2015-03-06		29	744-748	12	0950-9240	25739332		10.1038/jhh.2015.12	Exertional hypertension associated with acute high-intensity resistance exercise (RE) increases both intravascular and intracranial pressure (ICP), maintaining cerebrovascular transmural pressure. Carotid intravascular pressure pulsatility remains elevated after RE. Whether ICP also remains elevated after acute RE in an attempt to maintain the vessel wall transmural pressure is unknown. Optic ner…	n	2015-03-06
369	Effect of osmotherapy on optic nerve sheath diameter in patients with increased intracranial pressure	y	y	2014	0897-7151	984-988	Journal of Neurotrauma	31	10	2014-01-01		31	984-988	10	0897-7151	24372319		10.1089/neu.2012.2829	The measurement of ocular nerve sheath diameter (ONSD) via ocular ultrasound scanning is a recent non-invasive method for intracranial pressure (ICP) assessment. Few clinical studies have assessed ONSD variations during osmotherapy for the treatment of sustained increased ICP episodes. The aim of our study was to determine the rate of ONSD variation after mannitol administration for increased ICP…	n	2014-01-01
370	Effect of prior concussion on sonographic optic nerve sheath diameter measurement after undergoing transient intracranial pressure change	y	y	2016	1553-2712	S122-S123	Academic Emergency Medicine	23				23	S122-S123		1553-2712			10.1111/acem.12974	Background: The measurement of the optic nerve sheath diameter (ONSD) by ultrasound is widely recognized as a correlate of intracranial pressure (ICP). Measurement of the ONSD by ultrasound is a quick, non-invasive, and readily available point of care tool that can indicate the need for further evaluation of elevated ICP when ONSD dilation is noted in a patient. With the increased clinical preval…	n
372	Effect of Respiratory Physiological Changes on Optic Nerve Sheath Diameter and Cerebral Oxygen Saturation in Patients With Acute Traumatic Brain Injury	y	y	2020	0898-4921		Journal of Neurosurgical Anesthesiology			2020-06-20					0898-4921	32555065		10.1097/ana.0000000000000706	BACKGROUND: Severe traumatic brain injury (TBI) results in raised intracranial pressure (ICP). Ultrasonographic measurement of the optic nerve sheath diameter (ONSD) is a noninvasive method for the assessment of raised ICP. Manipulation of positive end-expiratory pressure (PEEP) and end-tidal carbon dioxide (ETCO2) are often used to optimize ICP and improve oxygenation in TBI patients. This study…	n	2020-06-20
373	Effects of acute controlled changes in end-tidal carbon dioxide on the diameter of the optic nerve sheath: a transorbital ultrasonographic study in healthy volunteers	y	y	2017	0003-2409	618-623	Anaesthesia	72	5	2017-02-09		72	618-623	5	0003-2409	28177116		10.1111/anae.13784	Transorbital ultrasonographic measurement of the diameter of the optic nerve sheath is a non-invasive, bed-side examination for detecting raised intracranial pressure. However, the ability of the optic nerve sheath diameter to predict acute changes in intracranial pressures remains unknown. The aim of this study was to examine the dynamic changes of the optic nerve sheath diameter in response to …	n	2017-02-09
381	Elevated intracranial pressure detected by bedside emergency ultrasonography of the optic nerve sheath	y	y	2003	1069-6563 (Print) 1069-6563	376-381	Academic Emergency Medicine	10	4	2003-04-03		10	376-381	4	1069-6563 (Print) 1069-6563	12670853		10.1111/j.1553-2712.2003.tb01352.x	Patients with altered level of consciousness may be suffering from elevated intracranial pressure (EICP) from a variety of causes. A rapid, portable, and noninvasive means of detecting EICP is desirable when conventional imaging methods are unavailable. OBJECTIVES: The hypothesis of this study was that ultrasound (US) measurement of the optic nerve sheath diameter (ONSD) could accurately predict …	n	2003-04-03
382	Elevated intracranial pressure diagnosed by optic ultrasound in the setting of normal intraventricular catheter pressure measurements	y	y	2011	0090-3493	17	Critical Care Medicine	39				39	17		0090-3493			10.1097/01.ccm.0000408627.24229.88	Case Report: One of the largest obstacles for physicians treating wounded service members is measuring intracranial pressure (ICP). Intraventricular catheters have long served as the «gold standard» of measuring, but are extremely invasive and difficult to maintain. Recent studies by Hansen HC, Blaivas M, Tayal V, Moretti R have shown that ultrasound measurement of the optic nerve sheath diameter…	c
383	Elevated Intracranial Pressure Diagnosis with Emergency Department Bedside Ocular Ultrasound	y	y	2015	2090-648X (Print) 2090-6498	385970	Case Rep Emerg Med	2015		2015-11-21		2015	385970		2090-648X (Print) 2090-6498	26587297		10.1155/2015/385970	Bedside sonographic measurement of optic nerve sheath diameter can aid in the diagnosis of elevated intracranial pressure in the emergency department. This case report describes a 21-year-old female presenting with 4 months of mild headache and 2 weeks of recurrent, transient binocular vision loss. Though limited by patient discomfort, fundoscopic examination suggested the presence of blurred opt…	n	2015-11-21
386	Elevation in optic nerve sheath diameter due to the pneumoperitoneum and Trendelenburg is associated to postoperative nausea, vomiting and headache in patients undergoing laparoscopic hysterectomy	y	y	2020	0375-9393	270-276	Minerva Anestesiologica	86	3	2019-11-05		86	270-276	3	0375-9393	31680498		10.23736/s0375-9393.19.13920-x	BACKGROUND: Optic nerve sheath diameter (ONSD) measurement with ultrasound has emerged as a simple, non-invasive and reliable surrogate of invasive intracranial pressure (ICP) measurement. Increase in ICP might lead to postoperative nausea and vomiting (PONV) and postoperative headache. Here, we aimed to evaluate the extent of change in ONSD, resulting from pneumoperitoneum (PP) and Trendelenburg…	n	2019-11-05
387	Emergency department sonographic measurement of optic nerve sheath diameter to detect findings of increased intracranial pressure in adult head injury patients	y	y	2007	0196-0644	508-514	Annals of Emergency Medicine	49	4	2006-09-26		49	508-514	4	0196-0644	16997419		10.1016/j.annemergmed.2006.06.040	STUDY OBJECTIVE: Our objective is to determine whether a bedside ultrasonographic measurement of optic nerve sheath diameter can accurately predict the computed tomographic (CT) findings of elevated intracranial pressure in adult head injury patients in the emergency department (ED). METHODS: We conducted a prospective, blinded observational study on adult ED patients with suspected intracranial …	n	2006-09-26
388	Emergency point-of-care ultrasound detection of papilledema in the pediatric emergency department	y	y	2015	1535-1815 0749-5161	766-770	Pediatric Emergency Care	31	11			31	766-770	11	1535-1815 0749-5161			10.1097/PEC.0000000000000597	The application of emergency point-of-care ultrasound has been expanding in pediatric emergency medicine for a decade. In this case series, we describe the detection of papilledema in patients presenting to the pediatric emergency department using this technology and its potential impact on their clinical care.	c
393	Enlarged Optic Nerve Sheath in Aneurysmal Subarachnoid Hemorrhage despite Normal Intracranial Pressure	y	y	2016	1051-2284	194-196	Journal of Neuroimaging	26	2	2015-08-19		26	194-196	2	1051-2284	26278326		10.1111/jon.12287	INTRODUCTION: This study investigates the diagnostic value of optic nerve sheath diameter (ONSD) assessed by transorbital sonography for estimation of intracranial pressure (ICP) in patients with aneurysmal subarachnoid hemorrhage (SAH). METHODS: Simultaneous measurements of the ONSD and ICP in 27 patients suffering from SAH and acute hydrocephalus after placement of an extraventricular drain. RE…	n	2015-08-19
396	Estimating Optic Nerve Sheath diameter by Ultrasound and relating it with papilledema in patients for brain tumor surgery	y	y	2021														https://www.cochranelibrary.com/central/doi/10.1002/central/CN-02240010/full	INTERVENTION: Intervention1: Estimation of optic nerve sheath diameter by ultrasonography: Estimation of Optic Nerve Sheath Diameter by Ultra Sonography and its relation with papilledema in patients undergoing brain tumor surgery Control Intervention1: Control Group: No intervention taken CONDITION: Health Condition 1: G988‐ Other disorders of nervous system PRIMARY OUTCOME: Significant improveme…	n
397	Estimating the accuracy of optic nerve sheath diameter measurement using a pocket-sized, handheld ultrasound on a simulation model	y	y	2016	2036-3176 (Print) 2036-3176	18	Crit Ultrasound J	8	1	2016-11-11		8	18	1	2036-3176 (Print) 2036-3176	27832503		10.1186/s13089-016-0053-9	BACKGROUND: Ultrasound measurement of optic nerve sheath diameter (ONSD) appears to be a promising, rapid, non-invasive bedside tool for identification of elevated intra-cranial pressure. With improvements in ultrasound technology, machines are becoming smaller; however, it is unclear if these ultra-portable handheld units have the resolution to make these measurements precisely. In this study, w…	n	2016-11-11
399	Evaluating suspected papilledema with ocular echography	y	y	1998	0191-3913 (Print) 0191-3913	290-291	Journal of Pediatric Ophthalmology and Strabismus	35	5	1998-12-29		35	290-291	5	0191-3913 (Print) 0191-3913	9867506			Case Report	c	1998-12-29
400	Evaluating the optic nerve stiffness and optic nerve sheath diameter in idiopathic intracranial hypertension patients after the resolution of papilledema	y	y	2021	1590-3478 1590-1874		Neurological Sciences								1590-3478 1590-1874			10.1007/s10072-021-05208-z	Purpose: The objective of this study was to investigate the optic nerve’s elastic properties and optic nerve sheath diameter (ONSD) using shear-wave elastography (SWE) in patients with idiopathic intracranial hypertension (IIH) compared to healthy individuals. Methods: The study included 22 IIH patients and 15 healthy subjects. SWEs were performed on the optic nerve and ONSD, and optic nerve stif…	n
401	Evaluating tools of measuring intracranial pressure	y	y	2016	0146-0404	4554	Investigative Ophthalmology and Visual Science	57	12			57	4554	12	0146-0404				Purpose: An indirect and non-invasive method of detecting increased intracranial pressure (ICP) would be an invaluable tool in multiple facets of medicine. The purpose of this study is to evaluate and compare the efficacy of ocular ultrasonography (US) in detecting increased ICP via measurement of the optic nerve sheath diameter (ONSD) and MRI measurements of the ONSD and sella in patients with i…	n
403	Evaluation of Bedside Sonographic Measurement of Optic Nerve Sheath Diameter for Assessment of Raised Intracranial Pressure in Adult Head Trauma Patients	y	y	2020	0974-2700 (Print) 0974-2700	190-195	Journal of Emergencies, Trauma, and Shock	13	3	2020-12-12		13	190-195	3	0974-2700 (Print) 0974-2700	33304068		10.4103/jets.Jets_94_19	AIM: The aim was to evaluate the use of bedside sonographic measurement of the optic nerve sheath diameter (ONSD) in the assessment of elevated intracranial pressure in patients with head injury coming to the emergency department (ED). METHODS: A prospective study of ED patients presenting with a history of acute head injury, an ocular ultrasound was performed for ONSD measurement, followed by a …	n	2020-12-12
404	Evaluation of optic nerve sheath diameter (ONSD) as a means of detecting raised ICP in neuro-trauma patients	y	y	2020	1998-359X	S28	Indian Journal of Critical Care Medicine	24	SUPPL 2			24	S28	SUPPL 2	1998-359X			10.5005/jp-journals-10071-23353.86	Background: Raised intracranial pressure (ICP) may lead to permanent neurological sequelae especially in patients with traumatic brain injury (TBI). Optic nerve sheath diameter (ONSD) measurement with bedside ultrasound is fast emerging as an alternative noninvasive method to estimate raised ICP in comparison to computed tomography (CT) scan or magnetic resonance imaging (MRI) of the head, but it…	n
405	Evaluation of Optic Nerve Sheath Diameter and Transcranial Doppler As Noninvasive Tools to Detect Raised Intracranial Pressure in Children	y	y	2020	1529-7535 (Print) 1529-7535	959-965	Pediatric Critical Care Medicine	21	11	2020-08-28		21	959-965	11	1529-7535 (Print) 1529-7535	32852360		10.1097/pcc.0000000000002523	OBJECTIVES: To compare the diagnostic accuracy of the ultrasonography-guided optic nerve sheath diameter with transcranial Doppler-guided middle cerebral artery flow indices against the gold standard invasive intraparenchymal intracranial pressure values in children. DESIGN: A single-center prospective cohort study. SETTING: PICU of a tertiary care teaching hospital in North India. PATIENTS: Elig…	n	2020-08-28
406	Evaluation of optic nerve sheath diameter as a guide for raised intracranial pressure in patients undergoing robot assisted surgeries in steep trendelenburg position	y	y	2020	0019-5049	S13	Indian Journal of Anaesthesia	64	13			64	S13	13	0019-5049			10.4103/0019-5049.277901	Background and aim: Steep Trendelenburg (ST) position offers surgical technical advantage for robotic pelvic surgeries which however may result in raised intracranial pressures. We aimed to study increase in optic nerve sheath diameter (ONSD) as a surrogate for raised ICP in robotic surgeriesperformed in ST position. Methods: After ethical clearance and informed consent, a prospective nonrandomiz…	n
414	Eyeing up the injured brain: automated pupillometry and optic nerve sheath diameter	y	y	2020	1070-5295	115-121	Current Opinion in Critical Care	26	2	2020-02-19		26	115-121	2	1070-5295	32068580		10.1097/mcc.0000000000000710	PURPOSE OF REVIEW: Multimodal monitoring has emerged as a novel paradigm of care in acute brain injury, and in this context the value of noninvasive devices is increasingly under scrutiny. This narrative review summarizes recent clinical investigation focused on the role of automated infrared pupillometry (AIP) and optic nerve sheath diameter (ONSD) ultrasound as novel techniques to monitor and m…	n	2020-02-19
419	Feasibility and usefulness of ultrasonography in idiopathic intracranial hypertension or secondary intracranial hypertension	y	y	2016	1471-2377	85	BMC Neurology	16		2016-06-03		16	85		1471-2377	27250852		10.1186/s12883-016-0594-3	BACKGROUND: Transorbital sonography (TOS) has been proven to be able to non-invasively detect elevated intracranial pressure. In this condition TOS shows an increase in optic nerve sheath diameter (ONSD). It has been suggested that internal jugular vein valve insufficiency (IJVVI) may represent a factor contributing to the pathogenesis of idiopathic intracranial hypertension (IIH). The aim of thi…	y	2016-06-03
420	First-line ultrasound assessment of optic nerve sheath diameter (ONSD) in clinical routine if raised intracranial pressure (ICP) is suspected: First experiences and threshold values	y	y	2017	1433-0350	1805	Child's Nervous System	33	10			33	1805	10	1433-0350			10.1007/s00381-017-3557-0	OBJECTIVE:In pediatric neurosurgery many pathologies are associated with increased intracranial pressure (ICP). Thus a reliable technique to assess children non-invasively is needed. Transorbital ultrasound determination of the optic nerve sheath diameter (ONSD) is a promising method, since the width of the optic nerve sheath mirrors the intracranial compartment. We investigate how ONSD values co…	n
422	Four-dimensional ultrasound imaging in neuro-ophthalmology	y	y	2011	1015-9770	18	Cerebrovascular Diseases	31				31	18		1015-9770			10.1159/000329085	Background: To demonstrate diagnostic abilities of spacetime (4D) ultrasound imaging in patients with eye pathology and neuro-ophthalmic syndromes. Methods: Fifteen healthy controls and 13 patients with different visual problems were studied: 10 patients with papilledema, 2 patients with retinal detachment and 1 man with right intraocular tumor. Multimodal sonography (color duplex, B-flow and 3D/…	y
423	Four-dimensional ultrasound imaging in neuro-ophthalmology	y	y	2012	2211-968X	86-88	Perspectives in Medicine	1-12				1-12	86-88		2211-968X			10.1016/j.permed.2012.02.016	Purpose: To demonstrate diagnostic abilities of space-time (4D) ultrasound imaging in patients with eye pathology and some neuro-ophthalmic syndromes. Methods: Fifteen healthy controls and 15 patients with eye pathology (papilledema, retinal detachment, macular degeneration and intraocular metastasis) were studied by multimodal (color duplex, B-flow and 3D/4D imaging) sonography. Results: Normal …	y
426	Fundamentals of transorbital sonographic evaluation of optic nerve sheath expansion under intracranial hypertension II. Patient study	y	y	1996	0301-0449 (Print) 0301-0449	706-710	Pediatric Radiology	26	10	1996-10-01		26	706-710	10	0301-0449 (Print) 0301-0449	8805600		10.1007/bf01383384	Up to now, the presence of elevated intracranial pressure (ICP) in acute neurological disorders is suspected by clinical and neuroimaging findings, but its verification depends on invasive techniques. Based on our experimental findings of rapid dilatation of human optic nerve sheaths (ONS), we investigated whether this phenomenon not only happens under chronic, but also under acute conditions of …	n	1996-10-01
427	Fundamentals of transorbital sonographic evaluation of optic nerve sheath expansion under intracranial hypertension. I. Experimental study	y	y	1996	0301-0449 (Print) 0301-0449	701-705	Pediatric Radiology	26	10	1996-10-01		26	701-705	10	0301-0449 (Print) 0301-0449	8805599		10.1007/bf01383383	The optic nerve, ontogenetically part of the central nervous system, is surrounded by subarachnoidal cerebrospinal fluid (CSF) and dura mater. Because of the connection with the intracranial subarachnoidal space, CSF pressure variations influence the optic nerve sheath (ONS) diameter. Histologic studies revealed a segment of the optic nerve in which maximal diameter fluctuations could be expected…	n	1996-10-01
434	Gender and age specific variability in the optic nerve sheath diameter	y	y	2015	1069-6563	S357-S358	Academic Emergency Medicine	22	5			22	S357-S358	5	1069-6563			10.1111/acem.12644	Background: Elevated intracranial pressure (eICP) can lead to neurological impairment and death. Prompt recognition of eICP is of paramount importance, and can ensure early surgical or medical intervention. Ultrasonography of the optic nerve sheath diameter (ONSD) has been described as an inexpensive and noninvasive method of evaluating ICP. Little is known regarding gender and age variation of O…	n
435	Genetic and ultrasound study of abnormalities of the optic nerve head	y	y	1985	0167-6784 (Print) 0167-6784	71-78	Ophthalmic Paediatrics and Genetics	5	1-2	1985-02-01		5	71-78	1-2	0167-6784 (Print) 0167-6784	3903592		10.3109/13816818509007858	The authors, after reviewing the literature, particularly the classification of optic nerve-head abnormalities, describe several clinical cases dealing especially with the notable diagnostic possibilities of ultrasound examination.	n	1985-02-01
453	High resolution B-scan ultrasonography of the orbit. IV. Neurogenic tumors of the orbit	y	y	1972	0003-9950 (Print) 0003-9950	380-384	Archives of Ophthalmology	88	4	1972-10-01		88	380-384	4	0003-9950 (Print) 0003-9950	5075685		10.1001/archopht.1972.01000030382005	Neurogenic tumors are a relatively frequent cause of unilateral exophthalmos. They demonstrate certain characteristic features on B-scan ultrasonography that enable their recognition, including a regular contour, a rounded configuration, the presence of a sharply defined anterior acoustic border and definite acoustic solidity. High resolution B-scan ultrasonography is an atraumatic, easily perfor…	n	1972-10-01
455	High-resolution transbulbar ultrasonography helping differentiate intracranial hypertension in bilateral optic disc oedema patients	y	y	2017	1755-375x	e481-e485	Acta Ophthalmol	95	6	2017-06-16		95	e481-e485	6	1755-375x	28616896		10.1111/aos.13473	PURPOSE: The enlargement of optic nerve sheath diameter (ONSD) has been proven to be related with raised intracranial pressure (ICP). No prospective study has been focused on utilizing retrobulbar ultrasonography in optic disc oedema patient presented to ophthalmologist. METHODS: High-resolution transbulbar ultrasonography was performed in a cohort of patient presented with bilateral optic disc o…	n	2017-06-16
458	How accurate is ultrasound of the optic nerve sheath diameter performed by inexperienced operators to exclude raised intracranial pressure?	y	y	2015	2078-6778 1027-202X		South African Journal of Radiology	19	1			19		1	2078-6778 1027-202X			10.4102/sajr.v19i1.745	Background: It has been well documented that ultrasound measurement of the optic nerve sheath diameter performed by an experienced operator shows good correlation with raised intracranial pressure, irrespective of the cause. Objective: To establish the accuracy of this technique performed by inexperienced operators. Method: A prospective analytical cross-sectional study was conducted. All patient…	n
461	Identification of optic disc elevation and the crescent sign using point-of-care ocular ultrasound in children	y	y	2015	0749-5161	304-307	Pediatric Emergency Care	31	4	2015-04-02		31	304-307	4	0749-5161	25831036		10.1097/pec.0000000000000408	Point-of-care ocular ultrasound has been used to detect papilledema. In previous studies, investigators have evaluated only optic nerve sheath diameter as a screen for increased intracranial pressure. In this series of 4 children, we demonstrate 2 additional optic nerve abnormalities using point-of-care ocular ultrasound: optic disc elevation and the crescent sign. Assessing the optic nerve for e…	y	2015-04-02
462	Identification of Optic Nerve Swelling Using Point-of-Care Ocular Ultrasound in Children	y	y	2018	0749-5161	531-536	Pediatric Emergency Care	34	8	2017-02-02		34	531-536	8	0749-5161	28146012		10.1097/pec.0000000000001046	OBJECTIVE: The aim of this study was to determine the feasibility and accuracy of point-of-care (POC) ocular ultrasound (US) when performed by a pediatric emergency medicine (PEM) physician to detect optic nerve abnormalities concerning for swelling, as compared with the fundus examination performed by an ophthalmologist. METHODS: This was a single-center, prospective cohort pilot study of childr…	y	2017-02-02
470	Image-analysis algorithm for measurement of optic nerve sheath diameter from ocular ultrasound videos	y	y	2017	1556-0961	S275	Neurocritical Care	27	2			27	S275	2	1556-0961			10.1007/s12028-017-0465-9	Introduction Optic Nerve Sheath Diameter (ONSD) measurement using ocular ultrasound has been shown to accurately detect elevated Intracranial Pressure (ICP), but does require specialized training. Variations in the optimal ONSD threshold for detection of elevated ICP in the literature limits clinical utility, and may reflect heterogeneity in manual measurement techniques. Our objective was to dev…	n
475	Imaging intracranial pressure: An introduction to ultrasonography of the optic nerve sheath	y	y	2012	0003-3022 1528-1175	983-984	Anesthesiology	116	5			116	983-984	5	0003-3022 1528-1175			10.1097/ALN.0b013e31824c16e4	IN clinical practice it is important to determine whether increased intracranial pressure is present. This allows one to alter hemodynamic management, predict the potential for neurologic deterioration, and guide therapeutic removal of cerebrospinal fluid or avoid such withdrawal. A spinal leak or drainage of cerebrospinal fluid can create an imbalance between supratentorial and infratentorial pr…	n
476	Imaging Methods for Differentiating Pediatric Papilledema from Pseudopapilledema: A Report by the American Academy of Ophthalmology	y	y	2020	0161-6420	1416-1423	Ophthalmology	127	10	2020-05-11		127	1416-1423	10	0161-6420	32386809		10.1016/j.ophtha.2020.03.027	PURPOSE: To review the published literature on the accuracy of ophthalmic imaging methods to differentiate between papilledema and pseudopapilledema in children. METHODS: Literature searches were conducted in January 2020 in the PubMed database for English-language studies with no date restrictions and in the Cochrane Library database without any restrictions. The combined searches yielded 354 ab…	n	2020-05-11
479	Imaging of the optic nerve with standardised echography	y	y	1988	0950-222X (Print) 0950-222x	358-366	Eye (London, England)	2 ( Pt 4)		1988-01-01		2 ( Pt 4)	358-366		0950-222X (Print) 0950-222x	3075564		10.1038/eye.1988.66	Standardised echography is a unique method of ophthalmic ultrasound that requires special instrumentation, well prescribed methods of examination and a high level of operator skill. Because of its anatomical features and position in the orbit, the optic nerve is well suited for imaging by this technique, particularly for the detection of subtle lesions in its anterior portion and nerve head. Stan…	y	1988-01-01
482	Impact of controlled intraabdominal pressure on the optic nerve sheath diameter during laparoscopic procedures	y	y	2016	0930-2794	44-49	Surgical Endoscopy	30	1	2015-04-23		30	44-49	1	0930-2794	25899811		10.1007/s00464-015-4159-0	BACKGROUND: Acute elevations of intraabdominal pressure (IAP) are seen in many clinical scenarios with a consequent elevation in intracranial pressure (ICP). With the optic nerve sheath (ONS) being a part of the dura mater and the optic nerve surrounded by cerebral spinal fluid, a change in pressure within the subarachnoid space would be detected by ultrasonography, and invasive methods could be …	n	2015-04-23
483	Impact of variations in the measurement of optic nerve sheath diameter on the diagnosis of raised intracranial pressure: An appraisal of quantitative and qualitative methods	y	y	2010	0342-4642	S186	Intensive Care Medicine	36				36	S186		0342-4642			10.1007/s00134-010-1999-x	INTRODUCTION. Raised intracranial pressure (RICP) can be evaluated sonographically by measuring the optic nerve sheath diameter (ONSD). A wide variation in the threshold measurement of ONSD for RICP has been reported in literature. It is likely that exaggeration of the hypoechoic edge artifact around the dura by high frequency (>10 MHz) linear transducers and uncertainty over whether to measure 3…	Y
484	Impacts of Simulated Weightlessness by Dry Immersion on Optic Nerve Sheath Diameter and Cerebral Autoregulation	y	y	2017	1664-042X (Print) 1664-042x	780	Frontiers in Physiology	8		2017-10-28		8	780		1664-042X (Print) 1664-042x	29075198		10.3389/fphys.2017.00780	Dry immersion (DI) is used to simulate weightlessness. We investigated in healthy volunteers if DI induces changes in ONSD, as a surrogate marker of intracranial pressure (ICP) and how these changes could affect cerebral autoregulation (CA). Changes in ICP were indirectly measured by changes in optic nerve sheath diameter (ONSD). 12 healthy male volunteers underwent 3 days of DI. ONSD was indirec…	n	2017-10-28
486	Improved diagnostic value of a TCD-based non-invasive ICP measurement method compared with the sonographic ONSD method for detecting elevated intracranial pressure	y	y	2014	0161-6412	607-614	Neurological Research	36	7	2014-03-14		36	607-614	7	0161-6412	24620972		10.1179/1743132813y.0000000308	OBJECTIVES: To compare the diagnostic reliability of optic nerve sheath diameter (ONSD) ultrasonography with a transcranial Doppler (TCD)-based absolute intracranial pressure (ICP) value measurement method for detection of elevated ICP in neurological patients. The ONSD method has been only tested previously on neurosurgical patients. METHODS: A prospective clinical study of a non-invasive ICP es…	n	2014-03-14
487	In Response To: The Bedside Ultrasound: A Rapid Way of Measuring Optic Nerve Sheath Diameter in Emergency Medicine	y	y	2016	0736-4679	e27-e28	Journal of Emergency Medicine	51	2			51	e27-e28	2	0736-4679			10.1016/j.jemermed.2016.04.030	To the Editor: We thank the authors for their input and suggestions and for identifying the discrepancy (not contradiction) in the number of patients in the abstract and results sections. The correct number is the number stated in the results section.	n
491	Increase in optic nerve sheath diameter predicts early cerebral involvement in fat embolism syndrome	y	y	2021	1008-1275 (Print) 1008-1275		Chinese Journal of Traumatology. Zhonghua Chuang Shang Za Zhi			2021-03-03					1008-1275 (Print) 1008-1275	33648812		10.1016/j.cjtee.2021.02.004	Early diagnosis of cerebral fat embolism in a patient with contradiction to MRI is challenging. Here we report an interesting case, where the raised optic nerve sheath diameter helped us to predict the early cerebral involvement with fat emboli in a left femoral shaft fracture patient. MRI scan could not be performed due to the presence of a metallic implant in the patient from a previous surgery…	c	2021-03-03
495	Individual patient data systematic review and meta-analysis of optic nerve sheath diameter ultrasonography for detecting raised intracranial pressure: protocol of the ONSD research group	y	y	2013	2046-4053	62	Syst Rev	2		2013-08-08		2	62		2046-4053	23919384		10.1186/2046-4053-2-62	BACKGROUND: The purpose of the optic nerve sheath diameter (ONSD) research group project is to establish an individual patient-level database from high quality studies of ONSD ultrasonography for the detection of raised intracranial pressure (ICP), and to perform a systematic review and an individual patient data meta-analysis (IPDMA), which will provide a cutoff value to help physicians making d…	n	2013-08-08
498	Influence of retrobulbar neuritis and papillitis on echographically measured optic nerve diameter	y	y	2010	0042-8450 (Print) 0042-8450	32-35	Vojnosanitetski Pregled	67	1	2010-03-17		67	32-35	1	0042-8450 (Print) 0042-8450	20225632		10.2298/vsp1001032s	BACKGROUND/AIM: Retrobulbar (optic) neuritis is inflammation of the optic nerve that may cause a complete or partial loss of vision. This inflammation can affect a part of the nerve within the eyeball (neuropapillitis) or a part of the nerve behind the eyeball (retrobulbar neuritis). The aim of this study was to establish whether there is a correlation between the diameter of a retrobulbar part o…	n	2010-03-17
502	Integrating funduscopy, optical coherence tomography (OCT), and ultrasound to differentiate optic disc edema (ODE) from pseudo optic disc edema (PODE)	y	y	2016	0146-0404	4541	Investigative Ophthalmology and Visual Science	57	12			57	4541	12	0146-0404				Purpose: To identify clinical data (funduscopic signs, OCT, and ultrasound) that are useful for differentiating ODE from PODE Methods: The retrospective study included 21 subjects with ODE (mean age: 31.4±12.7 years) and 25 with PODE (age 27.3±12.2 years). Diagnosis was made by an experienced neuro-ophthalmologist at the University of Houston MS Eye CARE Clinic based on comprehensive neuro-ophtha…	y
505	Inter-rater Reliability of Sonographic Optic Nerve Sheath Diameter Measurements by Emergency Medicine Physicians	y	y	2017	0278-4297	1579-1584	Journal of Ultrasound in Medicine	36	8	2017-04-04		36	1579-1584	8	0278-4297	28370143		10.7863/ultra.16.05055	OBJECTIVES: To compare the degree of agreement of sonographic optic nerve sheath diameter (ONSD) measurements by ultrasound fellowship-trained and resident emergency medicine (EM) physicians. METHODS: Ten ultrasound fellowship-trained EM attending physicians from multiple institutions and 51 resident EM physicians at a single residency were enrolled to measure the ONSD using a computerized ruler …	n	2017-04-04
506	Inter-rater reliability of sonographic optic nerve sheath diameter measurements by ultrasound fellowship trained and resident emergency medicine physicians	y	y	2015	1069-6563	S226-S227	Academic Emergency Medicine	22	5			22	S226-S227	5	1069-6563			10.1111/acem.12644	Background: U/S of the optic nerve sheath diameter (ONSD) is a powerful screening tool for increased intracranial pressure (ICP). ONSD measurements >5 millimeters are associated with elevated ICP, illustrating the importance of accurate and precise ONSD measurements among U/S operators to safely base clinical decisions on this diagnostic test. Objectives: To compare the accuracy and precision of …	N
507	Interest of optic nerve sheath diameter ultrasonography in dectecting non-invasively raised intracranial pressure	y	y	2013	0028-3770 1773-0619	55-59	Neuro-Chirurgie	59	2			59	55-59	2	0028-3770 1773-0619			10.1016/j.neuchi.2013.02.001	Intracranial hypertension is an emergency suspected from clinical symptoms, imaging data and ophthalomologic signs. Intracranial hypertension is confirmed by invasive intracranial monitoring, which is the gold standard technique to measure intracranial pressure (ICP). Because of complications, hemorrhage or infection, non-invasive methods have been developed such as neuroimaging, transcranial Dop…	n
508	Intra- and interobsever reliability of sonographic assessment of the optic nerve sheath diameter	y	y	2010	1434-0275		Klinische Neurophysiologie	41	1			41		1	1434-0275			10.1055/s-0030-1250939	Purpose: The ultrasound-based evaluation of the optic nerve sheath diameter (ONSD) has been demonstrated to be useful for detecting raised intracranial pressure. In order to be feasible in clinical workup, the test qualities of transorbital ultrasonography need to be determined. The aim of this study was therefore to establish normal values and to assess the intra- and interobserver reliability o…	n
509	Intra- and interobsever reliability of sonographic assessment of the optic nerve sheath diameter in healthy adults	y	y	2012	1051-2284	42-45	Journal of Neuroimaging	22	1	2010-12-03		22	42-45	1	1051-2284	21121998		10.1111/j.1552-6569.2010.00546.x	BACKGROUND: The use of an ultrasound-based evaluation of the optic nerve sheath diameter (ONSD) has previously been demonstrated for detecting raised intracranial pressure. In order to be feasible in clinical workup, the test qualities of transorbital ultrasonography need to be determined. The aim of this study was therefore to establish normal values and to assess the intra- and interobserver re…	n	2010-12-03
514	Intracranial pressure: Invasive and non-invasive monitoring	y	y	2013	1935-2875	377-393	Brain Research Journal	6	3			6	377-393	3	1935-2875				Intracranial pressure (ICP) reflects the relationship between brain volume and intracranial compliance. It is able to affect cerebral functions by altering cerebral perfusion. The primary goal of the clinical management of patients with brain lesions is to prevent secondary ischemic damage by maintaining adequate oxygen and glucose supply to the central nervous system. In this respect, ICP has lo…	n
522	Invasive and noninvasive means of measuring intracranial pressure: a review	y	y	2017	0967-3334	R143-r182	Physiological Measurement	38	8	2017-05-11		38	R143-r182	8	0967-3334	28489610		10.1088/1361-6579/aa7256	Measurement of intracranial pressure (ICP) can be invaluable in the management of critically ill patients. Cerebrospinal fluid is produced by the choroid plexus in the brain ventricles (a set of communicating chambers), after which it circulates through the different ventricles and exits into the subarachnoid space around the brain, where it is reabsorbed into the venous system. If the fluid does…	n	2017-05-11
525	Is Ocular Sonography a Reliable Method for the Assessment of Elevated Intracranial Pressure in Children?	y	y	2021	2146-4618 (Print) 2146-4626	14-22	J Pediatr Intensive Care	10	1	2021-02-16		10	14-22	1	2146-4618 (Print) 2146-4626	33585057		10.1055/s-0040-1716385	Point-of-care ultrasound has been widely used by clinicians at the bedside in recent years. Various types of point-of-care ultrasound practices are employed, especially in pediatric emergency rooms and intensive care units. Pediatric intensive care specialists perform point-of-care ultrasound virtually as a part of physical examination since it provides just-in-time vital clinical information, wh…	n	2021-02-16
535	Keep an eye on the intracranial pressure, thanks to the optic nerve sheath diameter	y	y	2018	1998-359X 0972-5229	460-462	Indian Journal of Critical Care Medicine	22	6			22	460-462	6	1998-359X 0972-5229			10.4103/ijccm.IJCCM_446_17	Neurological examination on sedated patients is challenging and no gold standard monitoring is currently available. We report the case of a patient deeply sedated for the management of acute respiratory distress syndrome secondary to pneumonia. Delay in awakening led to cerebral exploration by transcranial Doppler (TCD) and measurement of optic nerve sheath diameter (ONSD). Abnormal values of ONS…	n
545	Longitudinal assessment of transorbital sonography, visual acuity, and biomarkers for inflammation and axonal injury in optic neuritis	y	y	2018	1468-1331	52	European Journal of Neurology	25				25	52		1468-1331			10.1111/ene.13635	Background and Objective: To investigate the relationship between optic nerve sheath diameter, optic nerve diameter, visual acuity and osteopontin, and neurofilament heavy chain in patients with acute optic neuritis. Patients and Material and Methods: Sonographic and visual acuity assessment and biomarker measurements were executed in 23 patients with unilateral optic neu-ritis and in 19 sex-and …	n
546	Longitudinal Assessment of Transorbital Sonography, Visual Acuity, and Biomarkers for Inflammation and Axonal Injury in Optic Neuritis	y	y	2017	0278-0240 (Print) 0278-0240	5434310	Disease Markers	2017		2017-11-01		2017	5434310		0278-0240 (Print) 0278-0240	29085182		10.1155/2017/5434310	BACKGROUND AND OBJECTIVE: To investigate the relationship between optic nerve sheath diameter, optic nerve diameter, visual acuity and osteopontin, and neurofilament heavy chain in patients with acute optic neuritis. PATIENTS AND METHODS: Sonographic and visual acuity assessment and biomarker measurements were executed in 23 patients with unilateral optic neuritis and in 19 sex- and age-matched h…	n	2017-11-01
551	Lower ultrasonographic cut-off point of optic nerve sheath diameter for raised intracranial cerebral pressure in Chinese Population	y	y	2014	1051-2284	324	Journal of Neuroimaging	24	3			24	324	3	1051-2284			10.1111/jon.12109	Background & Purpose: Ultrasonography of optic nerve sheath may help identify raised intracranial pressure (ICP). As reported, an ONSD (optic nerve sheath diameter) above 5 mm on ultrasound was indicated for raised ICP in Caucasian population. However, ONSD cut-off for raised ICP in Chinese patients has not been established. We aim to identify the optimal ONSD for raised ICP∗ in Chinese. Methods:…	n
565	Maternal ophthalmic artery Doppler ultrasonography in preeclampsia and pregnancy outcomes	y	y	2017	2210-7797 2210-7789	242-246	Pregnancy Hypertension	10				10	242-246		2210-7797 2210-7789			10.1016/j.preghy.2017.10.006	Objective To examine the association of ophthalmic artery (OA) Doppler measure – the ratio of velocity peaks (PR) – to adverse pregnancy outcomes in preeclampsia. Study Design and main outcomes Prospective cohort study of 56 women with preeclampsia that underwent Doppler measurements of OA flow, medial to optic nerve. PR results were classified as normal (PR < 0.78), abnormal (PR 0.78–0.98), or h…	n
566	Measurement of corneal thickness, optic nerve sheath diameter and retinal nerve fiber layer as potential new non-invasive methods in assessing a risk of cerebral edema in type 1 diabetes in children	y	y	2018	0940-5429 (Print) 0940-5429	1295-1301	Acta Diabetologica	55	12	2018-10-18		55	1295-1301	12	0940-5429 (Print) 0940-5429	30327872		10.1007/s00592-018-1242-8	AIMS: Some patients with diabetic ketoacidosis develop cerebral edema (CE) in the course of type 1 diabetes mellitus (T1D), which may result in central nervous system disorders and high mortality. The imperfection of existing neuroimaging techniques for early recognition of CE forces us to search for the new and non-invasive methods. The aim of the study was to assess the usefulness of new method…	n	2018-10-18
567	Measurement of optic nerve sheath diameter by ultrasound: a means of detecting acute raised intracranial pressure in hydrocephalus	y	y	2002	0007-1161 (Print) 0007-1161	1109-1113	British Journal of Ophthalmology	86	10	2002-09-18		86	1109-1113	10	0007-1161 (Print) 0007-1161	12234888		10.1136/bjo.86.10.1109	AIM: To evaluate the utility of measuring the optic nerve sheath diameter in children with shunted hydrocephalus, suspected of having raised intracranial pressure. METHODS: 23 children with shunted hydrocephalus were examined, six had well controlled ICP, 17 however manifested symptoms suggestive of intracranial hypertension. A clinical history was taken from all patients and their parents or car…	n	2002-09-18
568	Measurement of optic nerve sheath diameter in egyptian females with idiopathic intracranial hypertension	y	y	2013	1015-9770	53	Cerebrovascular Diseases	35				35	53		1015-9770			10.1159/000351748	Background: The optic nerve sheath is anatomically continuous with the dura mater and has a trabeculated arachnoid space through which cerebrospinal fluid (CSF) slowly percolates. Optic nerve sheath diameter (ONSD) measurements may help to estimate the degree of intracranial hypertension in patients with papilledema. Aim of work, To evaluate the use of orbital sonography in measuring ONSD in pati…	n
569	Measurement of optic nerve sheath diameter to find its correlation with raised intracranial pressure in neurocritical patients	y	y	2016	1537-1921	S25-S26	Journal of Neurosurgical Anesthesiology	28	2			28	S25-S26	2	1537-1921			10.1097/ANA.0000000000000287	Background: Optic nerve sheath diameter (ONSD) measurement by bedside ocular ultrasound have been shown to correlate with clinical and radiologic signs and symptoms of increased intracranial pressure (ICP) in majority of studies reported till date. Our aim was to calculate the ONSD by ultrasound imaging and correlating it to (1) CT features of raised ICP, (2) GCS, and (3) ICP measured by invasive…	n
570	Measurement of Optic Nerve Sheath Diameter: Differences between Methods? A Pilot Study	y	y	2015	0023-2165	467-470	Klinische Monatsblatter für Augenheilkunde	232	4	2015-04-23		232	467-470	4	0023-2165	25902099		10.1055/s-0035-1545711	BACKGROUND: Quantification of the optic nerve sheath diameter is a promising approach for the detection of elevated intracranial pressure. The comparability of current methods is unclear. The objective of this study was to assess the relationship between optic nerve sheath diameter as measured with computed tomography, magnetic resonance tomography and ultrasound in patients without known optic n…	n	2015-04-23
571	Measuring Optic Nerve Sheath Diameter as a Proxy for Intracranial Pressure	y	y	2018	2168-6165	1310	JAMA Ophthalmol	136	11			136	1310	11	2168-6165			10.1001/jamaophthalmol.2018.3432	To the Editor The article by Wang et al1 is a timely contribution to the ophthalmology literature, because it increases awareness of ultrasonography as a potential noninvasive tool compared with lumbar puncture in detecting and monitoring elevated intracranial pressure (ICP). We agree with the finding that optic nerve sheath diameter (ONSD) is a predictor of elevated ICP. However, it is important…	n
582	Military trainees can accurately measure optic nerve sheath diameter after a brief training session	y	y	2018	2095-7467 (Print) 2054-9369	42	Mil Med Res	5	1	2018-12-24		5	42	1	2095-7467 (Print) 2054-9369	30572931		10.1186/s40779-018-0189-y	BACKGROUND: Identification of elevated intracranial pressure is important following traumatic brain injury. We assessed the feasibility of educating military trainees on accurately obtaining optic nerve sheath diameter measurements using a brief didactic and hands-on training session. Optic nerve sheath diameter is a noninvasive surrogate marker for elevated intracranial pressure, and may be of v…	n	2018-12-24
598	Neural and dural optic nerve measurements with A-scan ultrasonography	y	y	1978	0038-4348 (Print) 0038-4348	399-400	Southern Medical Journal	71	4	1978-04-01		71	399-400	4	0038-4348 (Print) 0038-4348	635616		10.1097/00007611-197804000-00017	Ultrasonography has been shown to be of great value in studying drusen, cupping, and elevation of the optic disk, as well as mass lesions of the orbital optic nerve. We have found A-scan ultrasonography to be an accurate and simple method of measuring both the diameter of the retrobulbar optic nerve and the size of the subdural perineural space. We have found the intervaginal space of the retrobu…	y	1978-04-01
611	New Optic Nerve Sonography Quality Criteria in the Diagnostic Evaluation of Traumatic Brain Injury	y	y	2018	2090-1305 (Print) 2090-1305	3589762	Critical Care Research and Practice	2018		2018-06-02		2018	3589762		2090-1305 (Print) 2090-1305	29854448		10.1155/2018/3589762	BACKGROUND: New sonographic quality criteria to optimize optic nerve sheath diameter (ONSD) measurements were suggested. The latter were correlated to elevated intracranial pressure (ICP) in traumatic brain injury (TBI). AIM: We investigated whether ONSD measurements were correlated to simultaneous ICP measurements in severe TBI. METHODS: Forty patients with severe TBI (Marshall Scale ≥II and GCS…	n	2018-06-02
615	Non-invasive assessment of intracranial pressure (ICP) and ventricular size using combined ultrasound determination of Optic Nerve Sheath Diameter (ONSD) and Third Ventricle Diameter (TVD) in children	y	y	2018	1433-0350	2055	Child's Nervous System	34	10			34	2055	10	1433-0350			10.1007/s00381-018-3912-9	OBJECTIVE: In pediatric neurosurgery many pathologies are associated with increased intracranial pressure (ICP), as for example hydrocephalus, pseudotumor cerebri (PTC), tumors or edema. Non-invasive diagnostics to assess ICP and ventricular size to differentiate between hydrocephalus and other entities, facilitate diagnostics and avoid radiation exposure, anesthesia or imaging. This study invest…	n
616	Non-invasive assessment of intracranial pressure and ventricular size in pediatric neurosurgery using combined ultrasound measurement of the optic nerve sheath (ONSD) and third ventricle diameter (TVD)	y	y	2020	1433-0350	2132	Child's Nervous System	36				36	2132		1433-0350			10.1007/s00381-020-04544-3	Objective:Many neurosurgical pathologies are associated with increased intracranial pressure (ICP). ICP increase can be caused by hydrocephalus, idiopathic intracranial hypertension (IIH) or brain edema. Non-invasive diagnostics to assess ICP and differentiate between hydrocephalus and other entities are needed in pediatric and adult patients. This study investigates the combined use of ultrasoun…	n
617	Non-invasive assessment of intracranial pressure in Cryptococcal meningitis using Tonometry and Ocular Sonography	y	y	2014	0933-7407	45	Mycoses	57				57	45		0933-7407			10.1111/myc.12196	Background Cryptococcal meningitis (CM) is associated with increased intracranial pressure (ICP). Daily therapeutic lumbar punctures (LP) are recommended when ICP is >250 mmH2O, yet manometers are unavailable in Africa and not always used where available. Aim We assessed whether measuring (i) intraocular pressure by tonometry or (ii) optic nerve sheath diameter using ultrasound could be used as n…	n
618	Non-invasive assessment of intracranial pressure in pediatric patients using transorbital ultrasound measurement of the Optic Nerve Sheath Diameter (ONSD)	y	y	2018	1433-0350	1006	Child's Nervous System	34	5			34	1006	5	1433-0350			10.1007/s00381-018-3756-3	Introduction: Ultrasound-based measurement of the optic nerve sheath diameter (ONSD) has been proven to be a reliable method to assess increased ICP in children of any age group. This study aims to investigate 1) the relationship between ONSD and invasively measured ICP and 2) if ONSD values can indicate a clinical situation with potentially increased ICP in pediatric neurosurgical patients. Meth…	n
619	Non-invasive assessment of intracranial pressure using ocular sonography in neurocritical care patients	y	y	2008	0342-4642 (Print) 0342-4642	2062-2067	Intensive Care Medicine	34	11	2008-05-30		34	2062-2067	11	0342-4642 (Print) 0342-4642	18509619		10.1007/s00134-008-1149-x	OBJECTIVE: To assess the relationship between optic nerve sheath diameter (ONSD) and intracranial pressure (ICP) in neurocritical care patients. DESIGN: Prospective, observational study. SETTING: Surgical critical care unit, level 1 trauma center. PATIENTS: A total number of 37 adult patients requiring sedation and ICP monitoring after severe traumatic brain injury, subarachnoid hemorrhage, intra…	n	2008-05-30
620	Non-invasive detection of increased intracranial pressure (ONSD) in pseudotumor cerebri	y	y	2014	1529-7535	5	Pediatric Critical Care Medicine	15	4			15	5	4	1529-7535			10.1097/01.pcc.0000448736.22978.af	Background and aims: Idiopathic Increased Intracranial Hypertension (IIH), called Pseudotumor cerebri, is a common causes of progressive increased intracranial pressure (ICP) in adolescence. Optic nerve atrophy and blindness may occur if left untreated. The orbital portion of the optic nerve is surrounded by a sheath comprised of an outer layer (Dura) and an inner sheath (arachnoid) where CSF cir…	n
621	Non-invasive estimation of intracranial hypertension: A multimodal approach	y	y	2018	1556-0961	S263	Neurocritical Care	29	1			29	S263	1	1556-0961			10.1007/s12028-018-0606-9	Introduction Elevated intracranial pressure (ICP) is a well-known cause of secondary brain injury. The gold standard method of measuring ICP is using an intra-cerebral catheter, but several non-invasive techniques can be used to estimate it, with controversial results about their accuracy. The aim of this study was to compare different non-invasive methods of ICP assessment. Methods This prospect…	n
623	Non-invasive intracranial pressure monitoring with transcranial doppler in a patient with progressive cerebral venous sinus thrombosis	y	y	2012	1015-9770	45-46	Cerebrovascular Diseases	34				34	45-46		1015-9770			10.1159/000341759	Background: Assessment and management of intracranial pressure (ICP) in neurosurgical and neurological conditions often determines clinical outcomes. Continuous ICP monitoring is possible via invasive methods only. Ophthalmological examination of optic disc can assess ICP but cannot show real-time ICP changes. Transcranial Doppler (TCD) is non-invasive and bedside test and TCD derived pulsatility…	c
624	Non-invasive measures of increased intracranial pressure in Malawian children with cerebral malaria	y	y	2014	0002-9637	438	American Journal of Tropical Medicine and Hygiene	91	5			91	438	5	0002-9637				Brain swelling seen on magnetic resonance imaging (MRI) is the best clinical predictor of mortality in Malawian children with retinopathypositive cerebral malaria (CM). Identifying more affordable and feasible non-invasive measures of raised intracranial pressure (ICP) would facilitate recognition of this high risk group, and simplify the conduct of interventional clinical trials. During the mala…	n
626	Noninvasive Intracranial Pressure Assessment in Acute Liver Failure	y	y	2018	1541-6933	280-290	Neurocritical Care	29	2	2018-06-28		29	280-290	2	1541-6933	29948998		10.1007/s12028-018-0540-x	BACKGROUND: Elevated intracranial pressure (ICP) is an important cause of death following acute liver failure (ALF). While invasive ICP monitoring (IICPM) is most accurate, the presence of coagulopathy increases bleeding risk in ALF. Our objective was to evaluate the accuracy of three noninvasive ultrasound-based measures for the detection of concurrent ICP elevation in ALF-optic nerve sheath dia…	n	2018-06-28
627	Noninvasive intracranial pressure monitoring via optic nerve sheath diameter for robotic surgery in steep Trendelenburg position	y	y	2015	1658-354X (Print)	239-246	Saudi Journal of Anaesthesia	9	3	2015-08-05		9	239-246	3	1658-354X (Print)	26240539		10.4103/1658-354x.154693	BACKGROUND: Recent reports of increased intracranial pressure (ICP) due to steep Trendelenburg (ST) position causing neurological deterioration, decreased regional cerebral oxygen saturation and postoperative visual loss after robotic urological and gynecological surgeries led us to consider a simple technique of ICP monitoring. Ours is one of the first instances reported of quantitative noninvas…	n	2015-08-05
628	Noninvasive methods of detecting increased intracranial pressure	y	y	2016	0256-7040	1371-1386	Child's Nervous System	32	8	2016-06-29		32	1371-1386	8	0256-7040	27351182		10.1007/s00381-016-3143-x	The detection of elevated intracranial pressure (ICP) is of paramount importance in the diagnosis and management of a number of neurologic pathologies. The current gold standard is the use of intraventricular or intraparenchymal catheters; however, this is invasive, expensive, and requires anesthesia. On the other hand, diagnosing intracranial hypertension based on clinical symptoms such as heada…	n	2016-06-29
629	Noninvasive methods of estimating intracranial pressure: Are they reliable?	y	y	2016	1530-0293	259	Critical Care Medicine	44	12			44	259	12	1530-0293			10.1097/01.ccm.0000509409.67500.89	Learning Objectives: Elevated intracranial pressure (ICP) is an important cause of secondary brain injury. The use of intraventricular catheter is invasive, has some risks and is inaccessible in an emergency setting. Non-invasive methods to measure ICP have been developed but their accuracy is controversial. We sought to compare invasive ICP measurements with several non-invasive methods in patie…	n
630	Noninvasive surrogates of intracranial pressure: another piece added with magnetic resonance imaging of the cerebrospinal fluid thickness surrounding the optic nerve	y	y	2013	1364-8535 (Print) 1364-8535	187	Critical Care (London, England)	17	5	2013-09-24		17	187	5	1364-8535 (Print) 1364-8535	24053796		10.1186/cc13012	Optic nerve sheath diameter enlargement measured by ultrasound is known to be associated with raised intracranial pressure (ICP). Magnetic resonance imaging (MRI) of the cerebrospinal fluid (CSF) surrounding the optic nerve has been found, in an elegant study published in Critical Care, to correlate well with lumbar CSF opening pressure, confirming previously published studies. A simple and rapid…	n	2013-09-24
631	Novel Algorithm for Automated Optic Nerve Sheath Diameter Measurement Using a Clustering Approach	y	y	2021	0026-4075	496-501	Military Medicine	186	Suppl 1	2020-08-25		186	496-501	Suppl 1	0026-4075	32830251		10.1093/milmed/usaa231	INTRODUCTION: Using ultrasound to measure optic nerve sheath diameter (ONSD) has been shown to be a useful modality to detect elevated intracranial pressure. However, manual assessment of ONSD by a human operator is cumbersome and prone to human errors. We aimed to develop and test an automated algorithm for ONSD measurement using ultrasound images and compare it to measurements performed by phys…	n	2020-08-25
634	Novel minimally invasive multi-modality monitoring modalities in neurocritical care	y	y	2018	1878-5883 0022-510X	184-192	Journal of the Neurological Sciences	390				390	184-192		1878-5883 0022-510X			10.1016/j.jns.2018.03.032	Elevated intracranial pressure (ICP) following brain injury contributes to poor outcomes for patients, primarily by reducing the caliber of cerebral vasculature, and thereby reducing cerebral blood flow. Careful monitoring of ICP is critical in these patients in order to determine prognosis, implement treatment when ICP becomes elevated, and to judge responsiveness to treatment. Currently, the go…	n
635	Novice emergency physician ultrasonography of optic nerve sheath diameter compared to ophthalmologist fundoscopic evaluation for papilledema	y	y	2021	2688-1152	e12355	J Am Coll Emerg Physicians Open	2	1	2021-02-04		2	e12355	1	2688-1152	33532756		10.1002/emp2.12355	OBJECTIVES: The purpose of this study is to determine the sensitivity and specificity of novice emergency physician-performed point-of-care ultrasound diagnosis of papilledema using optic nerve sheath diameter (ONSD) against ophthalmologist-performed dilated fundoscopy. This observational study retrospectively analyzed results of ultrasound-measured ONSD of emergency department (ED) patients with…	n	2021-02-04
636	Observational cohort confirms optic nerve sheath dilation post valsalva in those with prior mTBI	y	y	2019	1526-632X	S20-S21	Neurology	93	14			93	S20-S21	14	1526-632X			10.1212/01.wnl.0000581028.74549.d8	Objective The aim of this study was to prospectively assess the effect of mTBI on optic nerve sheath (ONS) dilation post transient increase in ICP. Background Our cross-sectional study demonstrated that those with a history of mild traumatic brain injury (mTBI) at least one year following their injury have significant ONS dilation after Valsalva as measured by ultrasound compared to those without…	N
639	Ocular and orbital pathology: The role of b-scan echography	y	y	2016	0043-3144	25	West Indian Medical Journal	65				65	25		0043-3144				B-scan echography is a simple, non-invasive and very important tool in clinical assessment of various ocular and orbital diseases. With a general understanding of the indications and proper examination technique, one can obtain a vast amount of information not possible with clinical examination alone. We describe the principles, techniques, and indications for B-scan examination, as well as provi…	n
643	Ocular color-coded sonography - a promising tool for neurologists and intensive care physicians	y	y	2014	0172-4614	422-431	Ultraschall in der Medizin	35	5	2014-03-22		35	422-431	5	0172-4614	24647767		10.1055/s-0034-1366113	Ocular color-coded duplex sonography (OCCS), when performed within the safety limits of diagnostic ultrasonography, is an easy noninvasive technique with high potential for diagnosis and therapy in diseases with raised intracranial pressure and vascular diseases affecting the eye. Despite the capabilities of modern ultrasound systems and its scientific validation, OCCS has not gained widespread u…	n	2014-03-22
647	Ocular involvement in acute lymphoblastic leukemia: an echographic study	y	y	1992	0165-5701 (Print) 0165-5701	159-162	International Ophthalmology	16	3	1992-05-01		16	159-162	3	0165-5701 (Print) 0165-5701	1452419		10.1007/bf00916435	We report a case of acute lymphoblastic leukemia (ALL) with ocular involvement in which bilateral swelling of the optic disk head was noticed. Massive direct infiltration of the optic nerve head by leukemic cells can give rise to a clinical picture identical to that of a true papilledema. Ocular echography allowed a better and more complete interpretation of the optic disk involvement. No echogra…	c	1992-05-01
651	Ocular sonography for the detection of raised intracranial pressure	y	y	2008	1746-9899	497-500	Expert Review of Ophthalmology	3	5			3	497-500	5	1746-9899			10.1586/17469899.3.5.497	Raised intracranial pressure (ICP) is a frequent condition in neurosurgical care and is associated with poor neurological outcome. Invasive devices are the gold standard for continuous and reliable assessment of ICP. Invasive devices for monitoring ICP, however, require expertise and normal coagulation blood tests in order to be placed safely. The optic nerve is surrounded by a dura mater sheath …	n
652	Ocular sonography in patients with raised intracranial pressure: the papilloedema revisited	y	y	2008	1364-8535 (Print) 1364-8535	150	Critical Care (London, England)	12	3	2008-05-23		12	150	3	1364-8535 (Print) 1364-8535	18495051		10.1186/cc6893	Invasive devices are recommended for the early detection of raised intracranial pressure (ICP) after severe traumatic brain injury. Owing to contraindication or local issues, however, invasive ICP monitoring is not always possible. Moreover, a significant proportion of moderate traumatic brain injury patients (managed without invasive ICP) will develop raised ICP. Reliable noninvasive ICP techniq…	n	2008-05-23
653	Ocular sonography in pre-eclampsia: a simple technique to detect raised intracranial pressure?	y	y	2020	1532-3374 0959-289X	1-6	International Journal of Obstetric Anesthesia	41				41	1-6		1532-3374 0959-289X			10.1016/j.ijoa.2019.09.002	In the past three decades, ultrasonographic images of the fibro-elastic sheath surrounding the optic nerve have become an important application of point-of-care ultrasound. 1 , 2 There is a close correlation between optic nerve sheath diameter (ONSD) and intracranial pressure (ICP) 3 that is sufficiently dynamic to reflect pressure changes. 4 , 5 The ONSD has been validated as an accurate screeni…	n
654	Ocular ultrasonography for diagnosing increased intracranial pressure in patients with severe preeclampsia	y	y	2018	0959-289x	49-55	International Journal of Obstetric Anesthesia	36		2018-07-31		36	49-55		0959-289x	30057149		10.1016/j.ijoa.2018.06.005	BACKGROUND: Ultrasound measurements of optic nerve sheath diameter (ONSD) and optic disc height (ODH) measured outside pregnancy correlate with intracranial hypertension. Data on the usefulness of ocular ultrasonography in preeclampsia are limited. OBJECTIVE: To determine whether ONSD and ODH are greater in patients with features of severe preeclampsia compared to healthy controls. METHODS: Conse…	y	2018-07-31
655	Ocular ultrasound evaluation of optic nerve sheath diameter in military environments	y	y	2019	2095-7467 (Print) 2054-9369	16	Mil Med Res	6	1	2019-05-28		6	16	1	2095-7467 (Print) 2054-9369	31126318		10.1186/s40779-019-0207-8	In this letter to the Editor, we would like to comment on the article by Betcher et al., concerning the possibility of teaching military trainees to obtain accurate optic nerve sheath diameter measurements, using a brief didactic and a hands-on training session. In particular, this letter notes the importance of the measurement of optic nerve sheath diameter in detecting the eventual elevated int…	n	2019-05-28
656	Ocular ultrasound findings in optic disk melanocytoma	y	y	2016	0146-0404	5878	Investigative Ophthalmology and Visual Science	57	12			57	5878	12	0146-0404				Purpose: To describe the echographic characteristics of optic disk melanocytoma using a high-resolution 10-20 MHz ophthalmic ultrasound. Methods: A 10-year retrospective review of 8 cases with optic disk melanocytoma. All patients had a comprehensive ophthalmological examination and fluorescein angiography prior to the study. The same experienced ophthalmologist performed all echographic studies.…	y
657	Ocular ultrasound for monitoring pseudotumor cerebri syndrome	y	y	2018	0340-5354	356-361	Journal of Neurology	265	2	2017-12-16		265	356-361	2	0340-5354	29243006		10.1007/s00415-017-8699-1	The aim of this study was to evaluate the feasibility of ocular ultrasound in the follow-up of pseudotumor cerebri syndrome and to correlate ultrasound with clinical parameters. In a cohort study of 22 consecutive adult patients, ocular ultrasound was performed measuring optic nerve sheath diameter, optic nerve diameter, and optic disc elevation compared with symptoms referred by the patients. Th…	y	2017-12-16
658	Ocular Ultrasound to Detect Raised Intracranial Pressure	y	y	2017	1535-1815 0749-5161	e4	Pediatric Emergency Care	33	3			33	e4	3	1535-1815 0749-5161			10.1097/PEC.0000000000001054	To the Editors: Ben-Yakov et al present 4 cases of optic nerve head swelling detected on ocular ultrasound secondary to intracranial tumor, viral meningitis, optic neuritis, and optic nerve head drusen.1 In all cases, the bulging of the optic nerve head into the vitreous cavity is presented as the critical ultrasound sign to confirm papilledema. We have several concerns with regard to this articl…	n
659	Ocular ultrasound training for neurology residents	y	y	2017	1556-0961	S286	Neurocritical Care	27	2			27	S286	2	1556-0961			10.1007/s12028-017-0465-9	Introduction Ultrasound measurement of optic nerve sheath diameter (ONSD) is a sensitive and specific non-invasive test to assess for elevated intracranial pressure. Training is straightforward even for inexperienced ultrasonographers. Despite clinical applications in the ICU, ER and outpatient settings, neurology residents lack experience and training. The aim of our project was to provide neuro…	n
660	Ocular Ultrasound-Point of Care Imaging of the Eye	y	y	2015	1558-2310 1522-8401	262-268	Clinical Pediatric Emergency Medicine	16	4			16	262-268	4	1558-2310 1522-8401			10.1016/j.cpem.2015.11.003	Point of care sonography is a useful tool in the evaluation of both medical and traumatic ocular conditions. Traditional ocular evaluation including fundoscopy, computed tomography and magnetic resonance imaging involves significant patient cooperation, radiation exposure, and/or transfer of sometimes critically ill patients. Sonography is safe, does not utilize radiation and is done at the patie…	n
662	ONH deformation in human eyes using ultrasound speckle tracking	y	y	2017	1552-5783		Investigative Ophthalmology and Visual Science	58	8			58		8	1552-5783			https://www.embase.com/search/results?subaction=viewrecord&id=L621490461&from=export	Purpose: To map and quantify the deformation of the human ONH and peripapillary (pp) sclera in response to intraocular pressure (IOP) elevation. Methods: Eight human globes were tested within 36 hours postmortem. The optic nerve was trimmed to the outer surface of the pp sclera. The globes were held in place using a custom-built holder and immersed in 0.9% saline. Two 20G needles were inserted in…	n
664	ONSD/ETD as a prognostic ratio of intracranial hypertension in traumatic brain injury patients in the emergency department	y	y	2020	1468-1331	843	European Journal of Neurology	27				27	843		1468-1331				Background and aims: Our objective is to determine the ultrasonograhic measurement ratio (ONSD/ETD) can accurately predict the computed tomography findings as a marker for evaluation and prognostication of intracranial pressure in traumatic brain injury. Methods: We conducted a prospective, blinded observational study of seventy adult patients at the Department of Emergency Medicine between (2017…	n
668	Ophthalmic, ultrasonographic findings in primary central nervous system lymphoma with ocular involvement	y	y	1997	0275-004X (Print) 0275-004x	118-123	Retina	17	2	1997-01-01		17	118-123	2	0275-004X (Print) 0275-004x	9143039		10.1097/00006982-199703000-00006	PURPOSE: To describe and classify ophthalmic, ultrasonographic findings in patients with primary central nervous system lymphoma with ocular involvement. METHODS: B- and A-scan ultrasonography was performed on the eyes of 13 patients with primary central nervous system lymphoma with ocular involvement. RESULTS: In seven patients, the eyes were the site of initial involvement. In the other six pat…	n	1997-01-01
675	Optic disc drusen demonstrate a hyperechogenic artifact in B mode ultrasound	y	y	2016	0967-5868	111-119	Journal of Clinical Neuroscience	23		2015-09-29		23	111-119		0967-5868	26412252		10.1016/j.jocn.2015.08.005	We describe a new, specific, hyperechogenic artifact spot in B-mode ultrasound (US) in patients diagnosed with optic nerve drusen (OND). This is a retrospective chart review of 34 consecutive patients with OND using B-scan US. The patients underwent full ophthalmic evaluation and neuro-ophthalmic examination. In all cases, a typical hyperechogenic spot was seen within the acoustic shadows on medi…	n	2015-09-29
676	Optic disc drusen in a child: diagnosis using noninvasive imaging tools	y	y	2013	1040-5488	e269-73	Optometry and Vision Science	90	10	2013-09-26		90	e269-73	10	1040-5488	24064526		10.1097/opx.0000000000000021	PURPOSE: To describe a case of bilateral optic nerve head drusen (ONHD) in a pediatric patient and the complementary use of advanced noninvasive imaging techniques to confirm this diagnosis. CASE REPORT: A 15-year-old female adolescent with type 1 diabetes and no ocular history was seen at a routine screening without complaints. Visual acuity was 20/20 bilaterally, and visual fields using frequen…	c	2013-09-26
691	Optic disk protrusion on transocular ultrasonography is a new finding seen in patients with intracranial hypertension	y	y	2020	2049-4173	47-49	Neurology and Clinical Neuroscience	8	1			8	47-49	1	2049-4173			10.1111/ncn3.12341	We report a case with intracranial hypertension having new transocular ultrasonography finding. A forty-five years old female with a long-lasting headache and visual field abnormality was admitted to our hospital. She had bilateral papilloedema. After several examinations, she was diagnosed as idiopathic intracranial hypertension. She was examined with transocular ultrasonography to measure optic…	c
693	Optic nerve and transcranial doppler ultrasonography for diagnosing increased intracranial pressure in adult traumatic brain injury pa-tients: A systematic review and meta-analysis	y	y	2020	1410-7767	298-309	Critical Care and Shock	23	6			23	298-309	6	1410-7767				Objective: To evaluate the accuracy of ultraso-nography to assess the increase of intracranial pressure by assessing optic nerve sheath diameter (ONSD) and transcranial Doppler (TCD), consisting of the black box (BB) model, arterial diastolic flow velocity (FVd), critical closing pressure (CrCp), and pulsatility index (PI) as parameters, in adult traumatic brain injury (TBI) patients. Methods: A …	n
713	Optic nerve sheath diameter	y	y	2015	1015-9770	4	Cerebrovascular Diseases	39				39	4		1015-9770			10.1159/000430972	Raised intracranial pressure (ICP) is frequent in conditions like stroke, liver failure, meningitis, meningoencephalitis and postre-suscitation syndrome. It may be associated with increased mortality and poor neurological outcomes. Therefore, early detection and treatment of raised ICP is critical but often challenging. Invasive ICP monitoring is not routinely undertaken in these settings. Magnet…	n
714	Optic nerve sheath diameter (ONSD) is a reliable non-invasive method for monitoring treatment of patients with high ICP	y	y	2016	1541-6933	S265	Neurocritical Care	25	1			25	S265	1	1541-6933			10.1007/s12028-016-0301-7	Introduction: Optic nerve sheath diameter (ONSD) measurement using ultrasound has been proposed as a reliable method for non-invasive assessment of intracranial pressure (ICP). We report a case of using ONSD to monitor ICP in a TBI patient with elevated ICP undergoing medical treatment with acetazolamide. We hypothesize that a difference in ONSD could be detected with ultrasound before and after …	c
715	Optic nerve sheath diameter and acute mountain sickness	y	y	2013	1080-6032	105-111	Wilderness and Environmental Medicine	24	2	2013-02-22		24	105-111	2	1080-6032	23425353		10.1016/j.wem.2012.11.003	OBJECTIVE: Increased intracranial pressure (ICP) may contribute to acute mountain sickness (AMS). Measuring optic nerve sheath diameter (ONSD) by ultrasound (US) is a noninvasive technique to detect elevated ICP, and increased ONSD has been associated with AMS. We hypothesized that ONSD would increase with acute, rapid ascent to 4300 m and that increased ONSD would be associated with symptoms of …	n	2013-02-22
716	Optic nerve sheath diameter and lumbar puncture opening pressure in nontrauma patients suspected of elevated intracranial pressure	y	y	2014	0735-6757	1513-1515	American Journal of Emergency Medicine	32	12	2014-10-07		32	1513-1515	12	0735-6757	25284485		10.1016/j.ajem.2014.09.014	OBJECTIVE: The purpose of this study was to determine if patients with nontraumatic causes of elevated intracranial pressure (ICP) could be identified by ultrasound measurement of optic nerve sheath diameter (ONSD). It was hypothesized that an ONSD greater than or equal to 5 mm would identify patients with elevated ICP. METHOD: This was a prospective observational trial comparing ONSD with ICP me…	n	2014-10-07
717	Optic nerve sheath diameter and pulsatility index measurements as marker of poor prognosis in acute liver failure	y	y	2016	1526-7598	S147	Anesthesia and Analgesia	122	5			122	S147	5	1526-7598			10.1213/01.ane.0000499505.96779.a0	INTRODUCTION: Raised intracranial pressure accounts for significant morbidity and mortality (20-35%) in Acute Liver Failure (ALF) even with considerable improvement in critical care management.1 Neurological monitoring along with measurement of intracranial tension (ICT) is thus desirable for both management and prognostication. Invasive intracranial pressure monitors though gold standard but are…	n
718	Optic Nerve Sheath Diameter and Retinal Artery Resistive Index Measurements with Bedside Ophthalmic Ultrasound in Pediatric Patients with Pseudotumor Cerebri Syndrome	y	y	2020	2146-4618 (Print) 2146-4626	181-187	J Pediatr Intensive Care	9	3	2020-07-21		9	181-187	3	2146-4618 (Print) 2146-4626	32685245		10.1055/s-0040-1705112	Pseudotumor cerebri syndrome (PTCS) is characterized by raised intracranial pressure (ICP) with no neuroradiological abnormalities. Ocular ultrasound has been in use to measure optic nerve sheath diameter (ONSD), and retinal artery Doppler indices have been used for indirect assessment of ICP by pediatric intensivists. Here, we aimed to evaluate the correlation of the lumbar puncture (LP) opening…	n	2020-07-21
719	Optic Nerve Sheath Diameter as a Bedside Assessment for Elevated Intracranial Pressure	y	y	2017	2090-6420 (Print) 2090-6420	3978934	Case Rep Crit Care	2017		2017-05-10		2017	3978934		2090-6420 (Print) 2090-6420	28480083		10.1155/2017/3978934	A previously fit and healthy 26-year-old lady with no significant medical history presented with a two-month history of headaches. The headaches were prolonged, generalised, and unusually severe for the patient. Examination revealed papilloedema. The patient's optic nerve sheath diameter was measured 3 mm posterior to the globe and found to be 7.5 mm. The patient subsequently had computed tomogra…	n	2017-05-10
720	Optic nerve sheath diameter as a marker for evaluation and prognostication of intracranial pressure in Indian patients: An observational study	y	y	2014	0972-5229 (Print) 0972-5229	728-734	Indian Journal of Critical Care Medicine	18	11	2014-11-27		18	728-734	11	0972-5229 (Print) 0972-5229	25425840		10.4103/0972-5229.144015	BACKGROUND AND AIMS: The aim was to evaluate efficacy of optic nerve sheath diameter (ONSD) by ultrasound as a noninvasive method for detecting raised intracranial pressure (ICP) in intensive care unit, to compare with computed tomography/magnetic resonance imaging (MRI) findings of raised ICP and to prognosticate ONSD value with treatment. MATERIALS AND METHODS: We conducted a prospective, obser…	n	2014-11-27
721	Optic nerve sheath diameter as a noninvasive method of intracranial pressure measurement	y	y	2019	1552-6569	280	Journal of Neuroimaging	29	2			29	280	2	1552-6569				Background and Purpose: The use of bedside ultrasound measurement of a patient's optic nerve sheath diameter (ONSD) has been validated as an indirect screening measure for elevated intracranial pressure (ICP). A measurement of >.5 cm has been shown to correlate with an ICP >20 cm H2O. These measurements have been published and used in the field of emergency medicine; however, there are no describ…	c
722	Optic nerve sheath diameter assessment: It depends of the probe	y	y	2017	2110-5820	49	Annals of Intensive Care	7	1			7	49	1	2110-5820			10.1186/s13613-016-0223-8	Introduction Optic nerve sheath diameter (ONSD) is an easy to obtain parameter, which has been associated to absolute value and variation of intracranial pressure. However, the normal value of this parameter (observed in patients without raised intracranial pressure) remains debatable (from 5 to 5.9 mm) highlighting the importance measurement precision. Is this pilot observational study, we aimed…	n
723	Optic nerve sheath diameter asymmetry in healthy subjects and patients with intracranial hypertension	y	y	2020	1590-1874	329-333	Neurological Sciences	41	2	2019-10-06		41	329-333	2	1590-1874	31586289		10.1007/s10072-019-04076-y	BACKGROUND: Ultrasonography of the optic nerve sheath diameter (ONSD) is used for the non-invasive assessment of increased intracranial pressure (ICP). ONSD values are usually obtained by averaging the measurements of the two eyes, but asymmetric ONSD dilation is possible, leading to potentially inaccurate ICP estimation when using binocular averaging. In addition, few data are available about th…	n	2019-10-06
724	Optic nerve sheath diameter by bedside ultrasound is a reliable screening test for cerebral edema in the comatose ICU patient	y	y	2015	1364-8535	S160	Critical Care	19				19	S160		1364-8535			10.1186/cc14537	Introduction ICU patients may remain comatose after resolution of critical illness. Frequently this is due to delayed sedative clearance but may also result from increases in intracranial pressure (ICP) and cerebral edema. We proposed that measurement of the optic nerve sheath diameter (ONSD) is a rapid, bedside screening test that can be used to quickly identify patients with cerebral edema and …	n
725	Optic nerve sheath diameter by ultrasound in children and adolescents with headache	y	y	2011	0174-304X		Neuropediatrics	42				42			0174-304X			10.1055/s-0031-1273961	Measurements of the optic nerve sheath diameter (ONSD) by bedside ultrasound have been shown to correlate with increased intracranial pressure (ICP). Kimberly et al (Acad Emerg Med 2008) showed a correlation of ONSD >5mm with an increased ICP >20 mmH2O. Headaches are a common symptom in neuropediatric patients. Differenzial diagnosis according intracranial processes often reveals to be challengin…	y
726	Optic nerve sheath diameter change in prediction of malignant cerebral edema in ischemic stroke: an observational study	y	y	2020	1471-2377	354	BMC Neurology	20	1	2020-09-24		20	354	1	1471-2377	32962645		10.1186/s12883-020-01931-w	BACKGROUND: In acute large anterior circulation infarct patients with large core volume, we evaluated the role of optic nerve sheath diameter (ONSD) change rates in prediction of malignant progression. METHODS: We performed a retrospective observational study including patients with anterior circulation acute ischemic stroke with large ischemic cores from January 2010 to October 2017. Primary out…	n	2020-09-24
727	Optic nerve sheath diameter changes during gynecologic surgery in the Trendelenburg position: comparison of propofol-based total intravenous anesthesia and sevoflurane anesthesia	y	y	2019	1975-5171 (Print) 1975-5171	393-400	Anesth Pain Med (Seoul)	14	4	2019-10-31		14	393-400	4	1975-5171 (Print) 1975-5171	33329767		10.17085/apm.2019.14.4.393	BACKGROUND: Elevated intracranial pressure (ICP), a disadvantage of laparoscopic or robotic surgery, is caused by the steep angle of the Trendelenburg position and the CO(2) pneumoperitoneum. Recently, sonographically measured optic nerve sheath diameter (ONSD) was suggested as a simple and non-invasive method for detecting increased ICP. This study aimed to explore the changes in ONSD in relatio…	n	2019-10-31
728	Optic nerve sheath diameter changes in children with varying degrees of intracranial pressure	y	y	2020	1530-0293	17	Critical Care Medicine	48				48	17		1530-0293			10.1097/01.ccm.0000618632.18007.3d	Introduction/Hypothesis: The aim of this study is to evaluate ultrasonographic optic nerve sheath diameter (ONSD) measurements in children who are suffering from varying degrees of traumatic brain injury (TBI). Methods: All children admitted to the PICU and evaluated for TBI at either Children's National Health System or Johns Hopkins Children's Center were enrolled in this prospective observatio…	n
729	Optic nerve sheath diameter changes on ascent to high altitude	y	y	2011	0196-0644	S185-S186	Annals of Emergency Medicine	58	4			58	S185-S186	4	0196-0644			10.1016/j.annemergmed.2011.06.049	Study Objectives: Acute mountain sickness is a syndrome affecting upwards of 40% of the tens of millions who rapidly ascend above 8250' elevation in the United States annually. Pathogenesis of acute mountain sickness has traditionally been ascribed to increased intracranial pressures resulting from blood brain barrier leak and cerebral edema occurring at high altitude. A predominant theory assert…	N
730	Optic Nerve Sheath Diameter Correlation with Elevated Intracranial Pressure Determined via Ultrasound	y	y	2019	2168-8184 (Print) 2168-8184	e4145	Cureus	11	2	2019-05-07		11	e4145	2	2168-8184 (Print) 2168-8184	31058028		10.7759/cureus.4145	Background The early detection of elevated intracranial pressure (ICP) can not only prevent mortality but also aid in more aggressive management. Brain computed tomography (CT) is a mainstay modality in detecting elevated ICP, but the feasibility of using brain CTs to detect elevated ICP in critically ill patients is limited, especially for patients who require high levels of inotropic support. T…	n	2019-05-07
731	Optic nerve sheath diameter differences by sex, rhythm, and neurological outcome after out-of-hospital cardiac arrest	y	y	2020	1524-4539		Circulation	142	SUPPL 4			142		SUPPL 4	1524-4539			10.1161/circ.142.suppl_4.303	Introduction: Neurologically guided resuscitation after out-of-hospital cardiac arrest (OHCA) to improve survival has been limited due to knowledge gaps in cerebral edema changes. Point-of-care ultrasound (POCUS) for the assessment of optic nerve sheath diameter (ONSD) is an established modality to characterize the extent of cerebral edema. We aimed to describe ONSD differences by sex, rhythm typ…	n
732	Optic nerve sheath diameter does not correlate with intracranial pressure in pediatric neurocritical care patients	y	y	2021	0256-7040	951-957	Child's Nervous System	37	3	2020-10-04		37	951-957	3	0256-7040	33009927		10.1007/s00381-020-04910-1	PURPOSE: Intracranial pressure (ICP) > 20 mmHg is associated with worse outcomes in children. The gold standard for monitoring ICP is invasive, has complications such as bleeding and infection, and may not be available in resource limited areas. Ultrasound of the optic nerve sheath diameter (ONSD) has been studied as a noninvasive way to evaluate for elevated ICP in adults. Its utility in pediatr…	n	2020-10-04
733	Optic nerve sheath diameter evaluated by transorbital sonography in healthy volunteers from Pakistan	y	y	2015	1607-8322	282-286	Anaesthesia, Pain and Intensive Care	19	3			19	282-286	3	1607-8322				Objective: Raised intracranial pressure (ICP) is a common manifestation of severe brain injury. Rapid diagnosis and timely intervention is required to prevent secondary brain damage and death. Measurement of optic nerve sheath diameter (ONSD) by ultrasound is increasingly used as a marker to detect raised ICP. Knowledge of normal ONSD in a healthy population is essential to interpret this measure…	n
734	Optic nerve sheath diameter evaluated by transorbital sonography in healthy volunteers from Pakistan	y	y	2016	1537-1921	S25	Journal of Neurosurgical Anesthesiology	28	2			28	S25	2	1537-1921			10.1097/ANA.0000000000000287	Background: Various noninvasive methods have been used to estimate intracranial pressure (ICP), out of which Pulsatility Index (PI) and Resistive Index (RI) by Transcranial Doppler (TCD) and optic nerve sheath diameter (ONSD) by ultrasonography (USG) have correlated well with ICP. Increase in ICP leads to decrease in diastolic velocity and mean velocity in major intracranial vessels resulting in …	n
735	Optic nerve sheath diameter evaluated by transorbital sonography in healthy volunteers from Pakistan	y	y	2016	2197-425X		Intensive Care Medicine Experimental	4				4			2197-425X			10.1186/s40635-016-0099-9	1ntroduction Raised intracranial pressure is a common manifestation of severe brain injury. Rapid diagnosis and timely intervention is required to prevent secondary brain damage and death.An accurate, reliable, noninvasive, point-of-care monitoring device to identify presence of intracranial hypertension would be helpful in situations where there is clinical suspicion for intracranial hypertensio…	n
736	Optic Nerve Sheath Diameter for Preterm Infants: A Pilot Study	y	y	2019	1661-7800	1-5	Neonatology	116	1	2019-03-20		116	1-5	1	1661-7800	30889584		10.1159/000497163	OBJECTIVE: In preterm infants, early diagnosis and management of a raised intracranial pressure (ICP) may be important to improve neurodevelopmental outcomes. While invasive ICP monitoring is not recommended, ultrasonography of the optic nerve sheath diameter (ONSD) could provide a noninvasive alternative to evaluate ICP. The objective of this pilot study was to document ranges of ONSD in preterm…	n	2019-03-20
737	Optic nerve sheath diameter guided detection of sepsis-associated encephalopathy	y	y	2020	1466-609X 1364-8535		Critical Care	24	1			24		1	1466-609X 1364-8535			10.1186/s13054-020-03232-7	I read with interest the research work done by Yang and colleagues [1] on measurement of ultrasonography-guided optic nerve sheath diameter (ONSD) in sepsis-associated encephalopathy (SAE) and its correlation with outcome. I appreciate the authors for successfully demonstrating raised ONSD in SAE patients; however, I have a few methodological concerns with the study. The difference in ONSD across…	n
738	Optic nerve sheath diameter in children with acute liver failure: A prospective observational pilot study	y	y	2020	1478-3223	428-436	Liver Int	40	2	2019-09-25		40	428-436	2	1478-3223	31549476		10.1111/liv.14259	BACKGROUND & AIMS: Early detection of raised intracranial pressure (ICP) improves outcome in acute liver failure (ALF). We evaluated the feasibility of bedside, ultrasound-guided measurement of optic nerve sheath diameter (ONSD) in normal and ALF children and correlation of ONSD with grade of hepatic encephalopathy (HE), international normalized ratio (INR) and blood ammonia (BA). METHODS: Forty-…	n	2019-09-25
739	Optic Nerve Sheath Diameter in Preterm Infants: Suggested Values	y	y	2021	1661-7800	1-4	Neonatology			2021-03-24			1-4		1661-7800	33756456		10.1159/000513721	OBJECTIVE: Timely detection of elevated intracranial pressure (ICP) in highrisk preterm infants may be critical to avoid permanent neurologic sequelae. Size of optic nerve sheath diameter (ONSD) is highly correlated with changes in ICP. Normal ultrasonographic ONSD values for preterm infants have been published. This study sought to compare these data with MRI measured OSND and to propose suggest…	n	2021-03-24
740	Optic Nerve Sheath Diameter Increase on Ascent to High Altitude: Correlation With Acute Mountain Sickness	y	y	2015	0278-4297	1677-1682	Journal of Ultrasound in Medicine	34	9	2015-08-14		34	1677-1682	9	0278-4297	26269295		10.7863/ultra.15.14.10060	OBJECTIVES: Elevated optic nerve sheath diameter on sonography is known to correlate with increased intracranial pressure and is observed in acute mountain sickness. This study aimed to determine whether optic nerve sheath diameter changes on ascent to high altitude are associated with acute mountain sickness incidence. METHODS: Eighty-six healthy adults enrolled at 1240 m (4100 ft), drove to 354…	n	2015-08-14
741	Optic nerve sheath diameter is not related to high altitude headache: A randomized controlled trial	y	y	2012	1527-0297 1557-8682	193-199	High Altitude Medicine and Biology	13	3			13	193-199	3	1527-0297 1557-8682			10.1089/ham.2012.1019	The mechanism of high altitude headache (HAH) remains unknown. The aim of this study was to determine experimentally whether optic nerve sheath diameter (ONSD), as an indicator of intracranial pressure, is related to HAH. Following sea level measurements at 3 and 12 hours (SL), 23 subjects were passively transported to high altitude (3777-m, HA) via cable car. HAH, ONSD, arterial oxygen saturatio…	n
742	Optic nerve sheath diameter may predict elevations in intracranial pressure	y	y	2016	1541-6933	S74	Neurocritical Care	25	1			25	S74	1	1541-6933			10.1007/s12028-016-0301-7	Introduction: Measurements of optic nerve sheath diameter (ONSD) using bedside ultrasound (US) have been shown to correlate with clinical and radiologic signs and symptoms of increased intracranial pressure (ICP). Methods: Eleven patients (7 males, 4 females) with traumatic brain injury (TBI) and GCS<9 were evaluated. All patients had extraventricular drainage (EVD) monitors, 9 right and 2 left. …	n
743	Optic nerve sheath diameter measured by ultrasonography correlates with increased symptoms of acute mountain sickness during ascent of MT Kilimanjaro	y	y	2015	1069-6563	S72-S73	Academic Emergency Medicine	22	5			22	S72-S73	5	1069-6563			10.1111/acem.12644	Background: Current evidence suggests that acute mountain sickness (AMS) and high altitude cerebral edema (HACE) are caused by elevated intracranial pressure (ICP). Portable U/S can be used for noninvasive field imaging of the optic nerve sheath diameter (ONSD), which has been correlated with increased ICP. Objectives: The objective of this study was to measure ONSD longitudinally over the course…	n
744	Optic nerve sheath diameter measured by ultrasonography is an accurate alternative to that measured by magnetic resonance imaging	y	y	2015	1537-1921	410-411	Journal of Neurosurgical Anesthesiology	27	4			27	410-411	4	1537-1921			10.1097/ANA.0000000000000217	Background: Ultrasonographic measurement of optic nerve sheath diameter (ONSD) has been proposed as a non-invasive, bedside method to detect raised intracranial pressure (ICP) in various clinical settings. We aimed to correlate the ONSD obtained by ultrasonography with the ONSD obtained by Magnetic Resonance Imaging (MRI) and to find its measurement accuracy and reproducibility. Methodology: A pr…	n
745	Optic nerve sheath diameter measured PAR ultrasonography as predictor of raised intracranial pressure in children	y	y	2011	0342-4642	S379	Intensive Care Medicine	37				37	S379		0342-4642			10.1007/s00134-011-2387-x	Introduction: Clinical diagnosis of raised intracranial pressure (ICP) is difficult in children. The objective of this study was to test the predictive value of the optic nerve sheath diameter (ONSD) compared to the gold standard for ICP measurement. Methods: All children with ICP monitoring during 2010 were included in this retrospective study. A positive test was defined as an ICP >15 mmHg for …	n
747	Optic nerve sheath diameter measurement for predicting raised intracranial pressure in adult patients with severe traumatic brain injury: A meta-analysis	y	y	2020	0883-9441	182-187	Journal of Critical Care	56		2020-01-17		56	182-187		0883-9441	31945584		10.1016/j.jcrc.2020.01.006	OBJECTIVE: To evaluate and compare the diagnostic feasibility of measuring the optic nerve sheath diameter (ONSD), via brain computed tomography (CT) and ocular ultrasonography (US) for prediction of raised intracranial pressure (ICP) in severe traumatic brain injury (TBI) patients. METHODS: The PubMed and EMBASE databases were searched for studies assessing the diagnostic accuracy of brain CT or…	n	2020-01-17
748	Optic nerve sheath diameter measurement for predicting raised intracranial pressure in pediatric patients: A systematic review and meta-analysis	y	y	2019	1024-9079		Hong Kong Journal of Emergency Medicine								1024-9079			10.1177/1024907919892775	Background and objectives: No previous studies have investigated the relationship between the optic nerve sheath diameter and raised intracranial pressure in pediatric patients or have evaluated the usefulness of optic nerve sheath diameter in ocular ultrasound and brain computed tomography/magnetic resonance imaging. This study aimed to meta-analyze the diagnostic performance of optic nerve shea…	n
749	Optic Nerve Sheath Diameter Measurement to Identify High-Risk Patients for Spinal Ischemia after Endovascular Thoracoabdominal Aortic Aneurysm Repair	y	y	2015	1051-2284	910-915	Journal of Neuroimaging	25	6	2015-03-20		25	910-915	6	1051-2284	25786574		10.1111/jon.12234	BACKGROUND & PURPOSE: Thoracic endovascular aortic repair (TEVAR) is associated with a reasonable risk of spinal ischemia. As cerebrospinal fluid pressure (CSFP) is correlated with the rate of paraplegia, a non-invasive method to estimate CSFP could help to estimate the patient's individual risk and guide the therapeutic approach. The quantification of the optic nerve sheath diameter (ONSD) using…	n	2015-03-20
750	Optic nerve sheath diameter measurement to interpret intracranial pressure in patients undergoing electroconvulsive therapy	y	y	2019	1876-4754 1935-861X	582	Brain Stimulation	12	2			12	582	2	1876-4754 1935-861X			10.1016/j.brs.2018.12.932	Introduction: Electroconvulsive therapy (ECT) is effective for a broad range of psychiatric conditions but thought to be contraindicated in cases of tumor or other space-occupying lesions due to belief that the stimulus or induced seizure induces increased intracranial pressure (ICP). Indirect measurement of ICP using transcranial Doppler recently showed no change with treatment. Measurement of t…	n
752	Optic nerve sheath diameter measurement: a means of detecting raised ICP in adult traumatic and non-traumatic neurosurgical patients	y	y	2017	0735-6757	150-153	American Journal of Emergency Medicine	35	1	2016-11-18		35	150-153	1	0735-6757	27852525		10.1016/j.ajem.2016.09.044	INTRODUCTION: Bedside ultrasound measurement of optic nerve sheath diameter (ONSD) is emerging as a non-invasive technique to evaluate and predict raised intracranial pressure (ICP). It has been shown in previous literature that ONSD measurement has good correlation with surrogate findings of raised ICP such as clinical and radiological findings suggestive of raised ICP. OBJECTIVES: The objective…	n	2016-11-18
753	Optic nerve sheath diameter sonography for the diagnosis of increased intracranial pressure: a systematic review and meta-analysis protocol	y	y	2017	2044-6055	e016194	BMJ Open	7	8	2017-08-13		7	e016194	8	2044-6055	28801417		10.1136/bmjopen-2017-016194	INTRODUCTION: Increased intracranial pressure (ICP) is a significant neurological issue that may lead to permanent neurological sequelae. When evaluating patients with traumatic brain injury, it is crucial to identify those with high ICP in order to expedite ICP lowering measures and maintain adequate cerebral perfusion. Several measures are used to recognise patients with increased ICP including…	n	2017-08-13
754	Optic nerve sheath diameter threshold by ocular ultrasonography for detection of increased intracranial pressure in Korean adult patients with brain lesions	y	y	2016	0025-7974 (Print) 0025-7974	e5061	Medicine (Baltimore)	95	41	2016-10-16		95	e5061	41	0025-7974 (Print) 0025-7974	27741121		10.1097/md.0000000000005061	Optic nerve sheath diameter (ONSD) seen on ocular US has been associated with increased intracranial pressure (IICP). However, most studies have analyzed normal range of ONSD and its optimal cut-off point for IICP in Caucasian populations. Considering ONSD differences according to ethnicity, previous results may not accurately reflect the association between IICP and ONSD in Koreans. Therefore, w…	n	2016-10-16
755	Optic nerve sheath diameter ultrasonography for elevated intracranial pressure detection	y	y	2020	2328-9503	865-868	Ann Clin Transl Neurol	7	5	2020-05-10		7	865-868	5	2328-9503	32383326		10.1002/acn3.51054	Ultrasonographically measured optic nerve sheath diameter measurement has become a common noninvasive approach for detecting elevated intracranial pressure. We present a case of aneurysmal subarachnoid hemorrhage with elevated intracranial pressure. Postoperative arachnoiditis developed, and lumbar puncture revealed low intracranial pressure. However, ultrasonography revealed a dilated optic nerv…	c	2020-05-10
756	Optic Nerve Sheath Diameter Ultrasonography in Pediatric Patients with Diabetic Ketoacidosis	y	y	2016	1499-2671	126-130	Can J Diabetes	40	2	2015-12-26		40	126-130	2	1499-2671	26704639		10.1016/j.jcjd.2015.07.007	OBJECTIVES: Subclinical cerebral edema has been reported in pediatric patients with type 1 diabetes and diabetic ketoacidosis (DKA) through magnetic resonance imaging. Ultrasonography of the optic nerve sheath diameter (ONSD) has been used to evaluate intracranial pressure. The objective of this study was to examine the utility of ONSD ultrasonography to evaluate intracranial pressures in childre…	n	2015-12-26
757	Optic Nerve Sheath Diameter Ultrasound Evaluation in Intensive Care Unit: Possible Role and Clinical Aspects in Neurological Critical Patients' Daily Monitoring	y	y	2017	2314-6133 (Print)	1621428	Biomed Res Int	2017		2017-04-20		2017	1621428		2314-6133 (Print)	28421189		10.1155/2017/1621428	Background. The increase of the optic nerve sheath diameter (ONSD) is a reliable, noninvasive sonographic marker of intracranial hypertension. Aim of the study was to demonstrate the efficacy of ONSD evaluation, when monitoring neurocritical patients, to early identify malignant intracranial hypertension in patients with brain death (BD). Methods. Data from ultrasound ONSD evaluation have been re…	n	2017-04-20
758	Optic nerve sheath diameter ultrasound evaluation in intensive care units for brain death diagnosis	y	y	2015	1015-9770	27	Cerebrovascular Diseases	39				39	27		1015-9770			10.1159/000430972	Background: several studies have correlated the increase of the Optic Nerve Sheath Diameter (OSND), evaluated with ultrasound, as a reliable non-invasive marker of intracranial hypertension in neurosurgery and Intensive Care Units. Aim of the study was to demonstrate the efficacy and simplicity of OSND ultrasound evaluation, when monitoring neurocritical patients, in order to early identify raise…	n
759	Optic nerve sheath diameter ultrasound measurement to evaluate cerebral edema in children with diabetic ketoacidosis	y	y	2019	0334-018x	1205-1206	Journal of Pediatric Endocrinology and Metabolism	32	11	2019-08-30		32	1205-1206	11	0334-018x	31465297		10.1515/jpem-2019-0333	To the Editor,In recent years, ocular sonography has been spread-ing more and more in different medical fields, due to its cheapness, safety and ready availability, to assist clini-cians in diagnosing several diseases.For this reason, we believe that the study by Kendir and colleagues, dealing with optic nerve sheath diameter (ONSD) ultrasound measurement to detect cerebral edema in children with…	n	2019-08-30
760	Optic nerve sheath diameter used as ultrasonographic assessment of the incidence of raised intracranial pressure in preeclampsia: a pilot study	y	y	2012	0003-3022	1066-1071	Anesthesiology	116	5	2012-01-20		116	1066-1071	5	0003-3022	22258019		10.1097/ALN.0b013e318246ea1a	BACKGROUND: In some cases of severe preeclampsia/eclampsia, brain imaging displays signs compatible with raised intracranial pressure. We aimed to estimate the incidence of raised intracranial pressure in preeclampsia using ocular ultrasonography. METHODS: Optic nerve sheath diameter (ONSD) measurements were compared in 26 preeclamptic and 25 healthy pregnant women. For each optic nerve, two meas…	n	2012-01-20
761	Optic nerve sheath diameter versus extra-vascular lung water detected by ultrasound in volume status prediction in severe preeclampsia	y	y	2020	1687-1804 1110-1849	184-193	Egyptian Journal of Anaesthesia	36	1			36	184-193	1	1687-1804 1110-1849			10.1080/11101849.2020.1816153	Background: Lung ultrasound could identify increased levels of extra-vascular lung water (EVLW) in severe preeclampsia (PE) also; increased optic nerve sheath diameter (ONSD) can indirectly reflect intracranial edema that could be a part of PE generalized edema. Our study aimed to evaluate the correlation between ONSD and EVLW in severe PE and to calculate ONSD cutoffs for prediction of pulmonary…	n
764	Optic nerve sheath diameter: An ultrasonographic window to view raised intracranial pressure?	y	y	2014	0972-5229 (Print) 0972-5229	707-708	Indian Journal of Critical Care Medicine	18	11	2014-11-27		18	707-708	11	0972-5229 (Print) 0972-5229	25425835		10.4103/0972-5229.144007	Raised Intracranial Pressure (ICP) is a dreaded complication of neurological disease that often leads to adverse outcomes. Clinical signs of raised ICP are often unreliable or too late to manifest and may lead to unacceptable delay in therapeutic intervention. Neuroimaging by computed tomography (CT) or magnetic resonance imaging (MRI) scans entail transfer of a critically ill patient out of the …	n	2014-11-27
765	Optic Nerve Sheath Diameter: Correlation With Intra-Ventricular Intracranial Measurements in Predicting Dysfunctional Intracranial Compliance	y	y	2021	2168-8184 (Print) 2168-8184	e13008	Cureus	13	1	2021-03-05		13	e13008	1	2168-8184 (Print) 2168-8184	33659139		10.7759/cureus.13008	Background Ultrasonographic (USG) measurement of optic nerve sheath diameter (ONSD) has been proposed as a non-invasive, bedside method to detect raised intracranial pressure (ICP) in various clinical settings. We aimed to correlate the ONSD obtained from ultrasonography with the gold standard, intraventricular ICP, and to find out the cut-off point which predicts ICP accurately at different leve…	n	2021-03-05
766	Optic nerve sheath diameter: present and future perspectives for neurologists and critical care physicians	y	y	2019	1590-3478 1590-1874	2447-2457	Neurological Sciences	40	12			40	2447-2457	12	1590-3478 1590-1874			10.1007/s10072-019-04015-x	Background: Estimation of intracranial pressure (ICP) may be helpful in the management of neurological critically ill patients. It has been shown that ultrasonography of the optic nerve sheath diameter (ONSD) is a reliable tool for non-invasive estimation of increased intracranial pressure (ICP) at hospital admission or in intensive care. Less is known about the estimation of increased ICP and us…	n
767	Optic nerve sheath enlargement in acute intracranial hypertension	y	y	1994	0165-8107	345-354	Neuro-Ophthalmology	14	6			14	345-354	6	0165-8107				B-scan sonography can image the optic nerve and allows to measure the sheath diameter on-line. For to adult control subjects the optic nerve sheath (ONS) diameter ranged between 2.9 and 4.3 mm (mean 3.6). In the follow-up of 16 severe acutely brain injured patients (cerebrovascular and traumatic disease) leading to elevated intracranial pressure, ONS-diameters were significantly enlarged (mean 5.…	n
768	Optic nerve sheath measurement and raised intracranial pressure in paediatric traumatic brain injury	y	y	2012	1863-9933 (Print) 1863-9933	75-77	European Journal of Trauma and Emergency Surgery	38	1	2012-02-01		38	75-77	1	1863-9933 (Print) 1863-9933	26815677		10.1007/s00068-011-0093-6	INTRODUCTION: The optimal management of children ventilated for more than 4 h with traumatic brain injury (TBI) necessitates invasive intracranial pressure (ICP) monitoring, though some patients never have raised ICP. If non-invasive screening can reliably rule out elevated ICP, invasive devices can be limited to those in whom neuro-intensive care measures are indicated. MATERIALS AND METHODS: We…	n	2012-02-01
771	Optic nerve sheath sonography is a promising tool for assessment of raised intracranial pressure	y	y	2017	1747-4949	29	International Journal of Stroke	12	1			12	29	1	1747-4949			10.1177/1747493017703913	Introduction: Optic nerve sheath diameter (ONSD) enlargement is detectable in patients with raised intracranial pressure (ICP). Objectives: To assess the value of ONSD in neurological intensive care unit (NICU) patients. Patients and methods: Patient's data were retrieved from the charts. Level of consciousness was assessed with Glasgow coma scale (GCS), hospitalisation outcome by modified Rankin…	n
772	OPTIC NERVE SHEATH SONOGRAPHY IS A PROMISING TOOL FOR ASSESSMENT OF RAISED INTRACRANIAL PRESSURE IN PATIENTS ADMITTED TO NEUROLOGICAL INTENSIVE CARE UNIT	y	y	2020	0353-9466 (Print) 0353-9466	50-54	Acta Clinica Croatica	59	1	2020-07-30		59	50-54	1	0353-9466 (Print) 0353-9466	32724274		10.20471/acc.2020.59.01.06	Optic nerve sheath diameter (ONSD) enlargement is detectable in traumatic brain injury patients with raised intracranial pressure (ICP). The aim was to assess its value in neurological patients suspected to have increased ICP. Patient clinical imaging data and hospitalization outcome were analyzed. Patients were divided into groups according to brain pathology and level of consciousness with Glas…	n	2020-07-30
773	Optic nerve sheath sonography is a promising tool for assessment of raised intracranial pressure in stroke patients	y	y	2016	1468-1331	164	European Journal of Neurology	23				23	164		1468-1331			10.1111/ene.13092	Background and aims: Optic nerve sheath diameter (ONSD) enlargement is detectable in patients with raised intracranial pressure (ICP). The aim was to assess the value of ONSD enlargement in neurological intensive care unit (ICU) patients suspected to have increased ICP. Methods: The data of ocular nerve sonography of 37 ICU suspected to have raised ICP, as a part of routine assessment, were compa…	n
774	Optic nerve sheath ultrasonography identifies increased intracranial pressure in a diverse pediatric population: A comparative study	y	y	2017	1552-5783		Investigative Ophthalmology and Visual Science	58	8			58		8	1552-5783			https://www.embase.com/search/results?subaction=viewrecord&id=L621491684&from=export	Purpose: Identification of increased intracranial pressure (ICP) in the pediatric population, especially infants, can be challenging. This retrospective, observational clinical study tests the hypothesis that optic nerve sheath (ONS) ultrasonography can be reliably used to help identify such cases. We seek to characterize trends in optic nerve sheath diameter (ONSD) by age, race, and sex, and to …	n
775	Optic Nerve Sheath Ultrasound	y	y	2021			StatPearls											https://www.ncbi.nlm.nih.gov/books/NBK554479/	Point of care optic nerve sheath ultrasound (ONSUS) is a bedside practice that can be used to evaluate for increased intracranial pressure. This activity reviews indications limitations and describes the procedure. It outlines applicable uses for unstable patients in the emergency room, intensive care unit, and remote environments. Objectives: Describe the eye anatomy as it related to increased i…	n
776	Optic nerve sheath ultrasound for bedside diagnosis of intracranial hypertension in the ICU: A single institution experience	y	y	2016	0930-2794	S370	Surgical Endoscopy and Other Interventional Techniques	30				30	S370		0930-2794			10.1007/s00464-016-4771-7	Introduction: The aim of our study was to evaluate the ultrasonographic modifications observed on the optic nerve sheath diameter in patients in the surgical ICU. Material and Methods: We prospectively collected data from patients in the ICU between March and August 2015. The optic nerve sheath diameter (ONSD) was measured sagittally with a 12-MHz transducer. The ONSD was measured 3 mm posterior …	n
777	Optic nerve sheath ultrasound for the detection and monitoring of raised intracranial pressure in tuberculous meningitis	y	y	2020	1058-4838		Clinical Infectious Diseases			2020-12-08					1058-4838	33283229		10.1093/cid/ciaa1823	BACKGROUND: Neurological complications of tuberculous meningitis (TBM) often lead to raised intracranial pressure (ICP) resulting in high morbidity and mortality. Measurement of optic nerve sheath diameter (ONSD) by point-of-care ultrasound may aid in the identification and management of raised ICP in TBM. METHODS: From June 2017 to December 2019, 107 Vietnamese adults with TBM, enrolled in the A…	n	2020-12-08
778	Optic nerve sheath ultrasound for the evaluation of children with suspected ventriculo-peritoneal shunt failure	y	y	2009	0196-0644	S87-S88	Annals of Emergency Medicine	54	3			54	S87-S88	3	0196-0644				Background: Ventriculo-peritoneal shunts (VPS) are the most common neurosurgical procedure in children. Up to 80% of VPS fail in the first 10 years. Symptoms and signs of VPS failure are non-specific and insensitive, and current standard of care includes radiologic neuro-imaging (NI) such as CT, MRI and plain films. NI is expensive, time consuming, and exposes children to ionizing radiation. More…	n
779	Optic nerve sheath ultrasound in patients with suspected increase in intracranial pressure	y	y	2013	0090-3493	A111	Critical Care Medicine	41	12			41	A111	12	0090-3493			10.1097/01.ccm.0000439602.63520.a7	Introduction: Increased intracranial pressure (ICP) leads to morbidity and mortality in patients with brain injury (stroke, head trauma, encephalopathy) and is an important cause of long-term neuro-cognitive deficit and death. While invasive monitoring techniques remain the diagnostic gold standard, potential bleeding and other complications pose a relevant risk and make them dangerous to apply r…	n
780	Optic nerve sheath ultrasound in severe preeclampsia	y	y	2016	2036-7902		Crit Ultrasound J	8	1			8		1	2036-7902			10.1186/s13089-016-0046-8	Purpose: Neurological complications of preeclampsia are due to failure of cerebrovascular autoregulatory mechanisms in the setting of increased blood pressure and endothelial dysfunction. Signs compatible with increased intracranial pressure (ICP) on brain imaging have been reported in cases of severe preeclampsia. Ultrasound measurements of optic nerve sheath (ONS) have been shown outside pregna…	n
781	Optic nerve sonographic examination to predict raised intracranial pressure in idiopathic intracranial hypertension patients, the egyptian cut-off point	y	y	2017	1878-5883	150	Journal of the Neurological Sciences	381				381	150		1878-5883			10.1016/j.jns.2017.08.442	Background: Measurement of the optic nerve sheath diameter (ONSD) using optic nerve sonography (ONS) is a non-invasive technique to evaluate and predict raised intracranial pressure (ICP). Monitoring of increased ICP, in patients with idiopathic intracranial hypertension (IIH), is required to prevent secondary optic nerve damage. Objective: To determine the cut-off point of optic nerve sheath dia…	n
782	Optic nerve sonographic examination to predict raised intracranial pressure in idiopathic intracranial hypertension: The cut-off points	y	y	2018	1971-4009 (Print) 1971-4009	490-495	Neuroradiology Journal	31	5	2018-07-20		31	490-495	5	1971-4009 (Print) 1971-4009	30024291		10.1177/1971400918789385	Purpose Monitoring of raised intracranial pressure (ICP) in patients with idiopathic intracranial hypertension (IIH) is required to prevent secondary optic nerve damage. Sonographic measurement of the optic nerve sheath diameter (ONSD) is a noninvasive method to evaluate intracranial hypertension. Different ONSD cut-off values have been reported probably due to ethnic variations. Our aim was to d…	n	2018-07-20
783	Optic nerve sonography in a patient with osteopetrosis	y	y	2014	0317-1671	400-401	Canadian Journal of Neurological Sciences	41	3			41	400-401	3	0317-1671			10.1017/S0317167100017388	Case Report	c
784	Optic nerve sonography in the diagnostic evaluation of adult brain injury	y	y	2008	1364-8535 (Print) 1364-8535	R67	Critical Care (London, England)	12	3	2008-05-15		12	R67	3	1364-8535 (Print) 1364-8535	18477382		10.1186/cc6897	INTRODUCTION: The optic nerve sheath diameter (ONSD) may be increased in brain-injured patients, especially children, with intracranial hypertension. We investigated whether measurements of ONSD correlated with simultaneous noninvasive and invasive measurements of the intracranial pressure (ICP) in brain-injured adults. METHODS: Seventy-six critical care patients (58 males; 47 +/- 18 years old) w…	n	2008-05-15
785	Optic nerve sonography in the diagnostic evaluation of pseudopapilledema and raised intracranial pressure: a cross-sectional study	y	y	2015	2090-1852 (Print) 2090-1860	146059	Neurology Research International	2015		2015-04-16		2015	146059		2090-1852 (Print) 2090-1860	25874128		10.1155/2015/146059	Introduction. Differentiating pseudopapilledema from papilledema which is optic disk edema and a result of increased ICP (intracranial pressure) is important and can be done with noninvasive methods like orbital ultrasound examination. Method. This was a cross-sectional study in which patients with optic nerve head swelling were referred for LP exam after optic nerve head swelling diagnosis confi…	n	2015-04-16
786	Optic nerve sonography to monitor intracranial pressure after large vessel ischemic stroke-the onsite study	y	y	2020	1747-4949	464-465	International Journal of Stroke	15	1 SUPPL			15	464-465	1 SUPPL	1747-4949			10.1177/1747493020963387	Background and Aims: Intracranial Hypertension (IH) is a life-threatening complication of large vessel occlusion (LVO) stroke. However, clinical IH assessment is complicated. Readily available, noninvasive methods to monitor intracranial pressure (ICP) in stroke patients could facilitate treatment decisions such as hemicraniectomy. We are investigating whether optic nerve sonography (ONS) is suit…	n
788	Optic nerve sonography: a new window for the non-invasive evaluation of intracranial pressure in brain injury	y	y	2009	1472-0205	630-634	Emergency Medicine Journal	26	9	2009-08-25		26	630-634	9	1472-0205	19700575		10.1136/emj.2008.058453	Enlargement of the optic nerve sheath has been described in patients with raised intracranial pressure (ICP), thereby serving as one of its indicators. Optic nerve sonography offers rapid bedside assessment of the optic nerve sheath diameter and has recently been introduced for the non-invasive detection of raised ICP, particularly in patients with severe brain injury. This review explains the pa…	n	2009-08-25
789	Optic nerve sonography: A noninvasive means of detecting raised intracranial pressure in a resource-limited setting	y	y	2015	0976-3147 (Print) 0976-3155	563-567	Journal of Neurosciences in Rural Practice	6	4	2016-01-12		6	563-567	4	0976-3147 (Print) 0976-3155	26752428		10.4103/0976-3147.165347	OBJECTIVE: The aim was to assess the use of optic nerve sonography (ONS) as a quick, noninvasive diagnostic test tool for detecting raised the intracranial pressure (ICP). MATERIALS AND METHODS: A prospective blinded observational study was conducted at Obafemi Awolowo University Teaching Hospitals Complex (OAUTHC), Ile-Ife, Nigeria. The study population consisted of 160 adult patients referred t…	n	2016-01-12
791	Optic nerve ultrasonography for detection of raised intracranial pressure when invasive monitoring is unavailable	y	y	2010	0028-3886 (Print) 0028-3886	812-813	Neurology India	58	5	2010-11-04		58	812-813	5	0028-3886 (Print) 0028-3886	21045531		10.4103/0028-3886.72202	Sir, In many parts of the developing word, invasive techniques for intracranial pressure (ICP) monitoring such as ventriculostomy catheters and intraparenchymal catheters are not easily available because of constraints of resources, familiarity and readily available expertise. A noninvasive technique that accurately detects the presence of intracranial hypertension, even if only qualitative, woul…	n	2010-11-04
792	Optic nerve ultrasonography in monitoring treatment efficacy in pediatric idiopathic intracranial hypertension	y	y	2020	1433-0350 0256-7040	1425-1433	Child's Nervous System	36	7			36	1425-1433	7	1433-0350 0256-7040			10.1007/s00381-019-04497-2	Purpose: Measurement of optic nerve sheath diameter (ONSD) with ocular ultrasonography (USG) is a noninvasive technique that can be readily used to determine clues of increased intracranial pressure. In this study, we aimed to determine the role of optic nerve sheath diameter measurements in the diagnosis and follow-up of pediatric patients with idiopathic intracranial hypertension (IIH). Methods…	n
793	Optic nerve ultrasonography in the diagnosis, evaluation and treatment of elevated intracranial pressure in critically ill patients	y	y	2012	0353-8842	53-58	Neurologia Croatica	61	SUPPL 2			61	53-58	SUPPL 2	0353-8842				Elevated intracranial pressure (ICP) is one of emergency conditions in medicine which may frequently lead to severe brain damage and lethal outcome. Early recognition of ICP is crucial already in the early phase of initial patient management at emergency unit to enable timely therapeutic intervention. Direct ICP measurement is the gold standard in the diagnosis of this condition; however, it is a…	n
794	Optic nerve ultrasonography is an accurate non-invasive bedside tool to detect raised ICP in the neuroicu; Institutional validation of criteria may be required	y	y	2010	1541-6933	S161	Neurocritical Care	13				13	S161		1541-6933			10.1007/s12028-010-9426-2	Introduction An accurate non-invasive bedside method to detect intracranial hypertension will permit identification of impending neurological deterioration as well as reduce costs and morbidity associated with the use of invasive intracranial pressure (ICP) monitoring by selecting patients most likely to require invasive monitoring and treatment. The optic nerve sheath is a continuation of the du…	N
795	Optic nerve ultrasonography: Useful thechnique in differentiating papilledema from pseudopapiledema	y	y	2012	1015-9770	70	Cerebrovascular Diseases	33				33	70		1015-9770			10.1159/000338951	Background: The sonographic technique allows measurement of the diameter non-invasively and this diameter is dynamic and depends on changes in CSF pressure. Transorbital optic nerve sheath ultrasound is a reproducible, non-invasive technique and is well tolerated in patients. We want to evaluate reliability of optic nerve sonography in diagnosing pseudo-papilledema from papilledema. Method and ma…	n
796	Optic nerve ultrasound for detection of intracranial hypertension in intracranial hemorrhage patients: confirmation of previous findings in a different patient population	y	y	2009	0898-4921	16-20	Journal of Neurosurgical Anesthesiology	21	1	2008-12-23		21	16-20	1	0898-4921	19098619		10.1097/ANA.0b013e318185996a	Bedside ultrasonographic measurement of optic nerve sheath diameter (ONSD) has been proposed as a method to detect raised intracranial pressure (ICP) in various clinical settings. The aim of our study is to evaluate the use of ultrasonography in the case of intracranial hemorrhage and to assess the validity of the conventional cut-off point of 5 mm. A prospective blind observational study in a 10…	n	2008-12-23
797	Optic nerve ultrasound for the detection of elevated intracranial pressure in the hypertensive patient	y	y	2012	0735-6757	1357-1363	American Journal of Emergency Medicine	30	8	2011-12-30		30	1357-1363	8	0735-6757	22204998		10.1016/j.ajem.2011.09.025	PURPOSE: We sought to determine whether dilation of the optic nerve sheath diameter (ONSD), as detected at the bedside by emergency ultrasound (US), could reliably correlate with patient blood pressure and whether there was a blood pressure cutoff point where you would start to see abnormal dilation in the ONSD. METHODS: This was a single-blinded, prospective, observational trial from September 2…	n	2011-12-30
798	Optic nerve ultrasound for the detection of raised intracranial pressure	y	y	2011	1541-6933	506-515	Neurocritical Care	15	3	2011-07-20		15	506-515	3	1541-6933	21769456		10.1007/s12028-011-9606-8	BACKGROUND: Optic nerve ultrasonography (ONUS) may help identify raised intracranial pressure (ICP). The optimal optic nerve sheath diameter (ONSD) cut-off for the identification of intracranial hypertension has not been established, with some clinical studies suggesting a higher cut-off than may be expected on the basis of prior laboratory investigation. OBJECTIVE: To validate ONUS performed by …	n	2011-07-20
799	Optic nerve ultrasound in acute liver failure	y	y	2017	1556-0961	S250	Neurocritical Care	27	2			27	S250	2	1556-0961			10.1007/s12028-017-0465-9	Introduction Elevated intracranial pressure (ICP) is an important cause of death following acute liver failure (ALF). While invasive ICP monitoring (IICPM) remains the gold standard, the presence of coagulopathy increases the risk of bleeding in ALF. Measurement of optic nerve sheath diameter (ONSD) using Optic Nerve Ultrasound (ONUS) may accurately detect elevated ICP. Our goal was to study the …	n
800	Optic nerve ultrasound in cardiac arrest survivors: Ready for primetime?	y	y	2012	1541-6933	S130	Neurocritical Care	17				17	S130		1541-6933			10.1007/s12028-012-9775-0	Introduction: Intracranial pressure (ICP) monitoring is widely used in the management of patients with traumatic brain injury. ICP monitoring may also be useful in other situations characterized by high ICP, including cardiac arrest survivors (CAS) after return of spontaneous circulation (ROSC). However, no prospective study has examined the incidence of raised ICP among CAS. This pilot study wil…	n
801	Optic nerve ultrasound in the hypertensive patient	y	y	2011	0196-0644	S206	Annals of Emergency Medicine	58	4			58	S206	4	0196-0644			10.1016/j.annemergmed.2011.06.111	Study Objective: Patients routinely present to the emergency department (ED) with hypertension and a variety of associated Symptoms, with the most common being headache. It is difficult to determine if a patient's headache is secondary to elevated intracranial pressure (intracranial pressure) from a hypertensive crisis. Recent attention has turned towards the use of bedside ultrasound (US) to eva…	N
802	Optic nerve ultrasound to assess intracranial pressures in cardiac arrest survivors: A feasibility study	y	y	2012	0342-4642	S39	Intensive Care Medicine	38				38	S39		0342-4642			10.1007/s00134-012-2683-0	INTRODUCTION. Intracranial pressure (ICP) monitoring is routinely used in traumatic brain injury. ICP monitoring may also be useful in other patients with potentially elevated ICP, namely cardiac arrest survivors (CAS). No prospective study has examined the incidence of raised ICP amongst CAS. This pilot study will examine the feasibility of screening for elevated ICP in CAS, using optic nerve ul…	n
803	Optic nerve ultrasound: A noninvasive tool for assessment of raised intracranial pressure (ICP)	y	y	2017	2197-425X		Intensive Care Medicine Experimental	5	2			5		2	2197-425X			10.1186/s40635-017-0151-4	INTRODUCTION. Intracraneal hypertension is a common problem in the neurocritical care patients. Fast treatment of raised ICP prevent brain ischemia and brainstem herniation. To measure ICP, invasive devices are the gold standard. In the last years, noninvasive ICP monitoring are been studied. Ultrasonography of optic nerve sheath diameter (ONSD) has been developed as a possible ICP Indicator. OBJ…	n
806	Optic neuritis. Doppler ultrasonography compared with MR and correlated with visual evoked potential assessments	y	y	1998	0284-1851 (Print) 0284-1851	243-248	Acta Radiologica	39	3	1998-05-08		39	243-248	3	0284-1851 (Print) 0284-1851	9571937		10.1080/02841859809172188	PURPOSE: To establish the role of Doppler ultrasonography (US) in the examination of patients with acute unilateral optic neuritis. MATERIAL AND METHODS: Twenty-five patients with a clinical diagnosis of optic neuritis were prospectively evaluated and 18 of them were included in the study. The inclusion criteria were MR findings of unilateral disease and age below 50 years. All patients were exam…	n	1998-05-08
807	Optic neuropathies: diagnostic role of standardized echography	y	y	1990	0882-889X (Print) 0882-889x	67-71	Metab Pediatr Syst Ophthalmol (1985)	13	2-4	1990-01-01		13	67-71	2-4	0882-889X (Print) 0882-889x	2079908			While large excavation, elevation and drusen of the optic disc are best detected with contact B-scan examination, standardized A-scan echography is needed to investigate properly and to differentiate optic nerve disease. Increased subarachnoidal fluid within the retrobulbar optic nerve, optic nerve atrophy and optic nerve tumors (glioma and meningioma) can be evidenced with standardized echograph…	y	1990-01-01
809	Optic sheath nerve diameter a parameter for diagnose malignant media stroke	y	y	2019	1563-258X	S49	Wiener Medizinische Wochenschrift	169				169	S49		1563-258X			10.1007/s10354-019-0697-8	Background: A malignant middle cerebral artery (mMCA) infarction, which accounts for up to 10% of patients with supratentorial ischemia has a mortality rate of nearly 80%, if these patients did not undergo hemicraniectomy. The ultrasound-based evaluation of the optic nerve sheath diameter (ONSD) has been demonstrated to be a useful and noninvasive assessment for detecting raised intracranial pres…	n
829	Optimal optic nerve sheath diameter threshold for the identification of elevated opening pressure on lumbar puncture in a Chinese population	y	y	2015	1932-6203	e0117939	PloS One	10	2	2015-02-11		10	e0117939	2	1932-6203	25664663		10.1371/journal.pone.0117939	Ultrasonography of the optic nerve sheath diameter (ONSD) is a non-invasive and rapid method that might be helpful in the identification of increased intracranial pressure (ICP). The use of an ONSD greater than 5 mm on ultrasound as an indicator of increased ICP in a Caucasian population has been studied. However, the cut-off point of this predictor in Chinese patients has not been established. T…	n	2015-02-11
839	Orbital ultrasonography	y	y	1987	0033-8389 (Print) 0033-8389	447-469	Radiologic Clinics of North America	25	3	1987-05-01		25	447-469	3	0033-8389 (Print) 0033-8389	3554331			Ultrasonography is a harmless, painless procedure that can qualitatively and quantitatively evaluate various orbital abnormalities. The characteristic acoustic changes that typify orbital lesions and the techniques used to best display them are described. The internal reflectivity of an orbital lesion can be correlated with its histologic features. The demonstration of subtle enlargements of the …	n	1987-05-01
840	Orbital ultrasound to monitor the head and retrobulbar optic nerve	y	y	2009	1015-9770	22	Cerebrovascular Diseases	27				27	22		1015-9770			10.1159/000221143	The ophthalmic inspection of the ocular fundus by a neurologist is one of the neurological basic examinations especially if a raised intracranial brain pressure is assumed. The optic disc swelling (ODS, protrusion papillae) as well as the swelling of the proximal optic nerve is associated with increased brain tissue pressure. Hence, optic nerve sonography may serve as an additional diagnostic too…	y
842	P.012 Effects of electroconvulsive therapy on optic nerve sheath diameter in major depression patients	y	y	2019	1873-7862 0924-977X	S28-S29	European Neuropsychopharmacology	29				29	S28-S29		1873-7862 0924-977X			10.1016/j.euroneuro.2019.09.079	Background: Cerebral auto-regulation increases cerebral vessels’ diameter due to metabolic needs during and some time after seizure. Electroconvulsive therapy (ECT) is thought to increase intracranial pressure (ICP) due to elevated blood flow during seizure, i.e. intracranial tumours or haemorrhages that could lead to increased ICP are considered as major contraindications for ECT. Direct ICP mea…	n
849	Papilledema: Point-of-Care Ultrasound Diagnosis in the Emergency Department	y	y	2018	2474-252x	125-127	Clin Pract Cases Emerg Med	2	2	2018-06-01		2	125-127	2	2474-252x	29849246		10.5811/cpcem.2018.1.36369	Point-of-care ultrasound (POCUS) has the potential to diagnose papilledema, a sign of increased intracranial pressure, through optic disc elevation as well as optic nerve sheath diameter measurements. Idiopathic intracranial hypertension (IIH) is a syndrome resulting in increased intracranial pressure. We present a case of IIH where the emergency physician diagnosed papilledema by POCUS via prese…	c	2018-06-01
855	Pearls & Oy-sters: Diagnosis and monitoring of elevated intracranial pressure through ultrasound of the optic nerve	y	y	2019	0028-3878	299-301	Neurology	92	6	2019-02-06		92	299-301	6	0028-3878	30718324		10.1212/wnl.0000000000006888	A 31-year-old man with history of ventricular tachycardia presented to the emergency department with return of spontaneous circulation after cardiac arrest. On initial examination, he had absent brainstem reflexes, including fixed and dilated pupils, and no response to noxious stimuli. Post cardiac arrest care including targeted temperature management was initiated. His CT scan revealed diffuse c…	n	2019-02-06
858	Perioperative estimation of the intracranial pressure using the optic nerve sheath diameter during liver transplantation	y	y	2013	1527-6465	246-249	Liver Transplantation	19	3	2012-12-12		19	246-249	3	1527-6465	23225529		10.1002/lt.23591	An elevation of the intracranial pressure (ICP) secondary to cerebral edema is a major contributor to morbidity and mortality in acute liver failure. In addition, invasive ICP monitoring in this setting is controversial because coagulopathy predisposes patients to hemorrhagic complications. In this case report, we describe the novel use of optic nerve sheath diameter monitoring as a noninvasive m…	c	2012-12-12
859	Perioperative monitoring of intracranial pressure using optic nerve sheath diameter in paediatric liver transplantation	y	y	2018	0019-5049 (Print) 0019-5049	892-895	Indian Journal of Anaesthesia	62	11	2018-12-12		62	892-895	11	0019-5049 (Print) 0019-5049	30532327		10.4103/ija.IJA_104_18	An elevation of intracranial pressure (ICP) secondary to cerebral oedema is a major contributor to morbidity and mortality in acute liver failure (ALF). We present a case of ICP monitoring with ocular ultrasonography in a 2-year-old child with ALF for liver transplantation. Since invasive ICP monitoring was risky considering the level of coagulopathy, optic nerve sheath diameter (ONSD) monitoring…	c	2018-12-12
871	Plane-Wave Ultrasound Doppler of the Eye in Preeclampsia	y	y	2020	2164-2591 (Print) 2164-2591	14	Transl Vis Sci Technol	9	10	2020-09-26		9	14	10	2164-2591 (Print) 2164-2591	32974086		10.1167/tvst.9.10.14	PURPOSE: Pre-eclampsia (PE) is a serious complication of pregnancy characterized by high blood pressure, proteinuria, compromised fetal blood supply, and potential organ damage. The superficial location of the eye makes it an ideal target for characterization hemodynamics. Our aim was to discern the impact of PE on ocular blood flow. METHODS: 18 MHz plane-wave ophthalmic ultrasound scanning was p…	n	2020-09-26
872	Point of Care Optic Nerve Sheath Ultrasound to Assess Intracranial Pressure	y	y	2020			https://clinicaltrials.gov/show/NCT04686344											https://www.cochranelibrary.com/central/doi/10.1002/central/CN-02209716/full	Elevated intracranial pressure (ICP) is one of the most common symptoms encountered in a variety of traumatic injuries and diseases. Any tissue swelling within the rigid confines of the skull results in increased ICP, which may lead to life‐threatening structural alterations in the brain or cerebral blood flow, thus causing oxygen deprivation and ischemia in the brain. Methods for ICP monitoring …	n
874	Point-of-care ocular sonography to detect optic disc swelling	y	y	2011	0196-0644	S205-S206	Annals of Emergency Medicine	58	4			58	S205-S206	4	0196-0644			10.1016/j.annemergmed.2011.06.110	Study Objective: Emergency physicians frequently evaluate patients who are at risk for increased intracranial pressure. Evaluation modalities for this condition include direct ophthalmoscopy and neuroimaging. However, emergency physicians use direct ophthalmoscopy with inadequate frequency and accuracy in patients with neurologic complaints, leaving CT and lubar puncture as primary diagnostic mod…	Y
875	Point-of-care ocular ultrasound in the assessment of traumatic brain injury outcomes	y	y	2018	1553-2712	S266-S267	Academic Emergency Medicine	25				25	S266-S267		1553-2712			10.1111/acem.13424	Background: Bedside ultrasound of optic nerve sheath diameter (ONSD) is a non-invasive test utilized by providers in the assessment of possible elevated ICP due to blunt head trauma, which causes significant mortality and morbidity burden. Neurological examination is often limited in these patients due to the use of sedative and paralytic drugs in acute illness, and while invasive monitoring of i…	n
876	Point-of-care ocular ultrasound to detect optic disc swelling	y	y	2013	1069-6563	920-925	Academic Emergency Medicine	20	9	2013-09-21		20	920-925	9	1069-6563	24050798		10.1111/acem.12206	OBJECTIVES: Emergency physicians (EPs) frequently evaluate patients at risk for diseases that cause optic disc swelling, and they may encounter conditions that make traditional fundoscopy difficult or impossible. The objective was to assess whether EP-performed point-of-care (POC) ultrasound (US) could accurately assess swelling of the optic disc. METHODS: This was a blinded, prospective study us…	y	2013-09-21
877	Point-of-care ultrasonography for the identification of 2 children with optic disc drusen mimicking papilledema	y	y	2014	0749-5161	505-507	Pediatric Emergency Care	30	7	2014-07-06		30	505-507	7	0749-5161	24987997		10.1097/pec.0000000000000172	We present 2 cases of asymptomatic patients who were found to have raised and blurred optic discs on physical examination, suggestive of papilledema. Evaluation in the emergency department revealed 2 well-appearing children with normal vital signs and neurologic evaluation results, without symptoms of increased intracranial pressure. Point-of-care ocular ultrasonography was performed on both chil…	c	2014-07-06
878	Point-of-Care Ultrasound Abnormalities in Late-Onset Severe Preeclampsia: Prevalence and Association With Serum Albumin and Brain Natriuretic Peptide	y	y	2019	0003-2999	1208-1216	Anesthesia and Analgesia	128	6	2019-05-17		128	1208-1216	6	0003-2999	31094790		10.1213/ane.0000000000003759	BACKGROUND: Pilot studies applying point-of-care ultrasound (POCUS) in preeclampsia indicate the presence of pulmonary interstitial edema, cerebral edema, and cardiac dysfunction. Laboratory markers of oncotic pressure (albumin) and cardiac dysfunction (brain natriuretic peptide [BNP]) may be abnormal, but the clinical application remains unclear. We investigated the prevalence of pulmonary inter…	n	2019-05-17
880	Point-of-care ultrasound for the detection of clinically significant elevated intracranial pressure in the primary care clinic	y	y	2019	1525-1497	S609	Journal of General Internal Medicine	34	2			34	S609	2	1525-1497			10.1007/11606.1525-1497	Learning Objective #1: Highlight the usefulness of ocular POCUS for evaluation of elevated intracranial pressure (ICP) CASE: A 32-year-old female presented to the primary care clinic for management of persistent headaches that has worsened in frequency and severity for the past two-years. The headache etiology was multifactorial attributed to migraines, and suspected obstructive sleep apnea. She …	c
881	Point-of-care ultrasound for the evaluation of non-traumatic visual disturbances in the emergency department: The VIGMO protocol	y	y	2019	1532-8171 0735-6757	1547-1553	American Journal of Emergency Medicine	37	8			37	1547-1553	8	1532-8171 0735-6757			10.1016/j.ajem.2019.04.049	Objectives: To establish a standardized approach for the rapid and accurate identification of non-traumatic, ophthalmologic pathology in patients with eye complaints in the emergency department. Methods: In this detailed protocol we offer an easy, reproducible method for the use of ocular point-of-care ultrasound (POCUS) in helping practitioners identify and distinguish between common eye patholo…	n
882	Point-of-care ultrasound in the assessment of optic nerve sheath diameter after out-of-hospital cardiac arrest	y	y	2020	1524-4539		Circulation	140				140			1524-4539			10.1161/circ.140.suppl_2.334	Introduction: Hypoxic-ischemic injury from cardiac arrest may cause cerebral edema, leading to increased intracranial pressure (ICP) and brain tissue damage. Optic nerve sheath diameter (ONSD) is associated with elevated ICP. Limited clinical studies have reported ONSD changes in the early post-resuscitation time frame. We sought to evaluate the utility of bedside ocular ultrasound measurements i…	n
883	Point-of-Care Ultrasound in the Evaluation of the Acutely Painful Red Eye	y	y	2019	0736-4679 (Print) 0736-4679	705-709	Journal of Emergency Medicine	57	5	2019-07-30		57	705-709	5	0736-4679 (Print) 0736-4679	31353264		10.1016/j.jemermed.2019.04.034	BACKGROUND: Visual loss, ocular pain, and red eye are common presentations to front-line physicians in the emergency department, urgent care centers, or the primary care office. In recent decades, point-of-care ultrasound (POCUS) has been used by clinicians at the bedside in the evaluation and management of a vast array of patients, including those with ocular complaints. CASE REPORT: A 33-year-o…	c	2019-07-30
884	Point-of-care ultrasound of optic nerve sheath diameter to detect elevated intracranial pressure: Ultrasound in the eye of the beholder?	y	y	2019	1569-3511	81-86	Netherlands Journal of Critical Care	27	2			27	81-86	2	1569-3511				Raised intracranial pressure (ICP) is a frequent complication in neurocritically-ill patients. Current diagnostic methods are invasive and have ample drawbacks. Ultrasound of ONSD can be an alternative modality to diagnose and monitor a raised ICP. A thorough search in PubMed/EMBASE was applied to find relevant articles. Two reviewers independently evaluated the relevant articles and extracted th…	n
895	Posterior scleritis: Ultrasound and clinical findings	y	y	1993	1715-3360 0008-4182	177-180	Canadian Journal of Ophthalmology	28	4			28	177-180	4	1715-3360 0008-4182				Case Report	c
897	Pre-Anaesthetic Assessment Of Intracranial Pressure Using Optic Nerve Sheath Diameter In Patients Scheduled For Elective Tumour Craniotomy	y	y	2018	1025-9589	151-154	Journal of Ayub Medical College, Abbottabad	30	2	2018-06-26		30	151-154	2	1025-9589	29938408			BACKGROUND: The objective of study was to determine the pre-anaesthetic status of intracranial pressure (ICP), using ultrasonographic measurement of optic nerve sheath diameter (ONSD) inpatient scheduled for elective tumour craniotomy. The secondary objective was to compare the diagnostic accuracy of ONSD guided rise in ICP with clinical and radiographic parameters. This is prospective observatio…	n	2018-06-26
898	Predictive value of optic nerve sheath diameter measurement for detecting raised intracranial pressure in paediatric traumatic brain injury: A prospective observational study	y	y	2016	1362-301X	589	Brain Injury	30	5-6			30	589	5-6	1362-301X			10.3109/02699052.2016.1162060	Objectives: To determine the predictive value of transorbital ultrasound measurement of the optic nerve sheath diameter (ONSD) as a screening tool in the emergency unit for detecting raised intracranial pressure (ICP) in children with traumatic brain injury (TBI). Methods: A prospective observational, cross-sectional study was performed on children presenting to the trauma unit with TBI. The init…	n
905	Prevalence of raised intracranial pressure in cerebral malaria detected by optic nerve sheath ultrasound	y	y	2012	0002-9637 (Print) 0002-9637	985-988	American Journal of Tropical Medicine and Hygiene	87	6	2012-10-04		87	985-988	6	0002-9637 (Print) 0002-9637	23033398		10.4269/ajtmh.2012.11-0459	We aimed to use optic nerve sheath (ONS) ultrasound to determine the prevalence of raised intracranial pressure (ICP) in African children with cerebral malaria (CM); and if increased ONS diameter is associated with poor outcome. We measured ONS diameter in 101 children with CM and 11 children with malaria and impaired consciousness in Malawi. The prevalence of raised ICP detected by increased ONS…	n	2012-10-04
910	Prognosis at the speed of sound: Measuring optic nerve sheath diameter after cardiac arrest	y	y	2019	1873-1570 0300-9572	217-218	Resuscitation	143				143	217-218		1873-1570 0300-9572			10.1016/j.resuscitation.2019.08.013	In this issue of Resuscitation, Park et al., explore one such non-invasive measure: optic nerve sheath diameter (OSND) measured at the bedside using ultrasound.5 Their work focuses primarily on the potential value of OSND as a prognostic modality. The optic nerve itself is in continuity with the subarachnoid space, the nerve sheath is comprised of all meningeal layers, and as ICP rises, the diame…	n
914	Prospective analysis of single operator sonographic optic nerve sheath diameter measurement for diagnosis of elevated intracranial pressure	y	y	2014	1936-900X (Print) 1936-900x	217-220	Western Journal of Emergency Medicine	15	2	2014-03-29		15	217-220	2	1936-900X (Print) 1936-900x	24672615		10.5811/westjem.2013.9.16191	INTRODUCTION: The accurate diagnosis of elevated intracranial pressure (eICP) in the emergent setting is a critical determination that presents significant challenges. Several studies show correlation of sonographic optic nerve sheath diameter (ONSD) to eICP, while others show high inter-observer variability or marginal performance with less experienced sonographers. The objective of our study is…	n	2014-03-29
918	Prospective study of optic nerve sheath diameter by ocular ultrasonography in adult Indian patients admitted to ICU	y	y	2018	2197-425X		Intensive Care Medicine Experimental	6				6			2197-425X			10.1186/s40635-018-0201-6	INTRODUCTION. Optic nerve sheath diameter (ONSD) determined by ocular ultrasonography (OU) has been associated with elevated intracranial pressure (EICP). However, most studies have analyzed ONSD and its optimal cut-off point for EICP in Caucasian populations. Considering that ONSD may differ according to race and ethnicity, it is important to determine ONSD cut-off reflecting EICP in Indians. OB…	n
927	Pulsatility index and resistive index measured by transcranial doppler and optic nerve sheath diameter measured by ultrasonography correlates with opening intraventricular intracranial pressure	y	y	2016	1537-1921	S25	Journal of Neurosurgical Anesthesiology	28	2			28	S25	2	1537-1921			10.1097/ANA.0000000000000287	Background: Raised intracranial pressure (ICP) is a common manifestation of severe brain injury. Rapid diagnosis and timely intervention is required to prevent secondary brain damage and death. Measurement of optic nerve sheath diameter (ONSD) by ultrasound is increasingly used as a marker to detect raised ICP. Knowledge of normal ONSD in a healthy population is essential to interpret this measur…	n
928	Pupillometry, constriction velocity and imaging of optic nerve sheath diameter: Positive relationship of optic nerve swelling and slowing of constriction velocity-preliminary observations of 15 pts	y	y	2013	0003-2999		Anesthesia and Analgesia	116				116			0003-2999				Introduction : Post operative visual loss is currently not well understood. The ischemic optic neuropathy (ION) may be similar to other neural ischemias detected by intraoperative neurophysiological monitoring. ION is diagnosed as “sluggish pupil”, a slowing of constriction velocity to light flash. We investigated response to light flash with pupillometry and swelling of the optic nerve sheath wi…	n
930	Quality And Feasibility of Sonographic Measurement of the Optic Nerve Sheath Diameter to Estimate the Risk of Raised Intracranial Pressure After Traumatic Brain Injury in Prehospital Setting	y	y	2019	1090-3127	277-283	Prehospital Emergency Care	23	2	2018-08-18		23	277-283	2	1090-3127	30118380		10.1080/10903127.2018.1501444	OBJECTIVE: In patients with traumatic brain injury (TBI), early detection and subsequent prompt treatment of elevated intracranial pressure (ICP) is a challenge in the prehospital setting, because physical examination is limited in comatose patients and invasive device placement is not possible. The aim of this study was to evaluate the quality and feasibility of optic nerve sheath diameter (ONSD…	n	2018-08-18
931	Quantification of Optic Nerve and Sheath Diameter by Transorbital Sonography: A Systematic Review and Metanalysis	y	y	2020	1051-2284	165-174	Journal of Neuroimaging	30	2	2020-02-06		30	165-174	2	1051-2284	32022367		10.1111/jon.12691	BACKGROUND AND PURPOSE: To date, normal values for optic nerve diameter (OND) and optic nerve sheath diameter (ONSD) for transorbital sonography (TOS) have only been reported by individual small-scale studies, exposing a great variability in the measurement of the OND and ONSD. METHODS: We performed a systematic review and metanalysis of available to date studies on TOS evaluation of adults witho…	n	2020-02-06
938	Ratio of Optic Nerve Sheath Diameter to Eyeball Transverse Diameter by Ultrasonography to Predict Raised Intracranial Pressure in Traumatic Brain Injury	y	y	2019	1541-6933	592-593	Neurocritical Care	31	3	2019-08-31		31	592-593	3	1541-6933	31468372		10.1007/s12028-019-00839-9	Dear Editor, We read with great consideration the interesting paper by Du et al. regarding the ratio of optic nerve sheath diameter (ONSD) to eyeball transverse diameter (ETD) by ultrasound, utilized as a tool to predict intracranial hypertension in patients with traumatic brain injury. The detection of ONSD increase with ultrasonography to prove intracranial hypertension or other optic nerve dis…	n	2019-08-31
940	Re: Chang et al.: Accuracy of diagnostic imaging modalities for classifying pediatric eyes as papilledema versus pseudopapilledema (Ophthalmology. 2017;124:1839-1848)	y	y	2018	1549-4713 0161-6420	369-390	Ophthalmology	125	3			125	369-390	3	1549-4713 0161-6420			10.1016/j.ophtha.2017.09.025	To the Editor: We read with much interest the article by Chang et al,1 which evaluated the accuracy of diagnostic imaging modalities for papilledema (PE) versus pseudopapilledema (PPE) in pediatric patients. We concur with our colleagues regarding the importance of reaching the correct diagnosis, given the potentially life-threatening consequences when PE is misclassified as PPE. We would, howeve…	n
943	Real time optic nerve sheath diameter measurement during lumbar puncture	y	y	2018	0735-6757	736.e1-736.e3	American Journal of Emergency Medicine	36	4	2018-01-18		36	736.e1-736.e3	4	0735-6757	29338967		10.1016/j.ajem.2018.01.037	Measurement of optic nerve sheath diameter (ONSD) using point of care ultrasound has been used to indirectly assess the intracranial pressure (ICP) particularly in conditions where it is raised. Direct pressure measurements using probes reaching the ventricle system correlated with ONSD using ultrasound. Attempts were made to measure the ONSD pre and post lumbar puncture (LP) after draining cereb…	n	2018-01-18
946	Receiver operating characteristic analysis of noninvasive intracranial pressure measurement methods	y	y	2013	1015-9770	72	Cerebrovascular Diseases	35				35	72		1015-9770			10.1159/000351748	Objectives: To assess the diagnostic accuracy of optic nerve sheath diameter (ONSD) ultrasonography for intracranial pressure (ICP) estimation and absolute ICP value measurement method based on two-depth TCD technology. Methods: Prospective clinical study of a non-invasive ICP estimation method, based on ONSD correlation with ICP has been conducted on 92 neurologic patients. Of this group, 85 pat…	n
949	Regional variation of scleral strains measured on human whole globes using ultrasound speckle tracking	y	y	2013	1552-5783		Investigative Ophthalmology and Visual Science	54	15			54		15	1552-5783			https://www.embase.com/search/results?subaction=viewrecord&id=L628584750&from=export	Purpose: Scleral mechanical properties are important in affecting the optic nerve head response to intraocular pressure (IOP) elevations. The purpose of this study is to examine the regional (anterior to posterior) variance of scleral mechanical responses to IOP elevations on whole human globes using non-invasive ultrasound speckle tracking. Methods: Five human globes from 4 donors (age: 62 to 75…	n
952	Reliability of Assessing Non-severe Elevation of Intracranial Pressure Using Optic Nerve Sheath Diameter and Transcranial Doppler Parameters	y	y	2019	1664-2295 (Print) 1664-2295	1091	Frontiers in Neurology	10		2019-11-07		10	1091		1664-2295 (Print) 1664-2295	31695668		10.3389/fneur.2019.01091	Background/Aims: Non-invasive measurement of intracranial pressure (ICP) using ultrasound has garnered increasing attention. This study aimed to compare the reliability of ultrasonographic measurement of optic nerve sheath diameter (ONSD) and transcranial Doppler (TCD) in detecting potential ICP elevations. Methods: Patients who needed lumbar puncture (LP) in the Department of Neurology were recr…	n	2019-11-07
953	Reliability of optic nerve ultrasound for the evaluation of patients with spontaneous intracranial hemorrhage	y	y	2009	1541-6933	406-410	Neurocritical Care	11	3	2009-07-29		11	406-410	3	1541-6933	19636971		10.1007/s12028-009-9250-8	INTRODUCTION: The aim of our study is to confirm the reliability of optic nerve ultrasound as a method to detect intracranial hypertension in patients with spontaneous intracranial hemorrhage, to assess the reproducibility of the measurement of the optic nerve sheath diameter (ONSD), and to verify that ONSD changes concurrently with intracranial pressure (ICP) variations. METHODS: Sixty-three adu…	n	2009-07-29
956	Response to the Letter to the Editor: “Corneal thickness, optic nerve sheath diameter and retinal nerve fiber layer evaluation to assess the risk of cerebral edema in type 1 diabetes in children”	y	y	2019	1432-5233 0940-5429	487-488	Acta Diabetologica	56	4			56	487-488	4	1432-5233 0940-5429			10.1007/s00592-018-1275-z	Response	n
957	Response to: A-scan ultrasonography and optic nerve sheath diameter assessment during acute elevations in intra-abdominal pressure	y	y	2020	0039-6060	1024	Surgery	167	6	2020-04-19		167	1024	6	0039-6060	32303346		10.1016/j.surg.2020.02.027	To the Editor: We thank Dr. De Bernardo and her team for their letter to the editors regarding our manuscript entitled, “The Cushing Reflex and the Vasopressin-Mediated Hemodynamic Response to Increased Intracranial Pressure during Acute Elevations in Intraabdominal Pressure.”	n	2020-04-19
965	Reversal of optic nerve sheath distension after meningitis: A non-invasive method to estimate intracranial pressure	y	y	2014	1015-9770	26-27	Cerebrovascular Diseases	37				37	26-27		1015-9770			10.1159/000363090	Background: Ultrasonography of optic nerve sheath diameter (ONSD) is an accurate, non-invasive technique for the detection of intracranial hypertension in patients with traumatic brain injury and intracranial hemorrhage. The application of this technique in clinical situations such meningitis requires more studies. The optimal ONSD for detection of ICP > 20 mmHg was 0.48 cm for patients without m…	c
966	Review of non-invasive intracranial pressure measurement techniques for ophthalmology applications	y	y	2020	0007-1161	887-892	British Journal of Ophthalmology	104	7	2019-11-11		104	887-892	7	0007-1161	31704702		10.1136/bjophthalmol-2019-314704	Assessment and monitoring of intracranial pressure (ICP) are important in the management of traumatic brain injury and other cerebral pathologies. In the eye, ICP elevation and depression both correlate with optic neuropathies, the former because of papilledema and the latter related to glaucoma. While the relationship between ICP elevation and papilledema is well established, the relationship be…	n	2019-11-11
968	Risk assessment of orbital swellings using ultrasound	y	y	2017	1399-0020	91	International Journal of Oral and Maxillofacial Surgery	46				46	91		1399-0020			10.1016/j.ijom.2017.02.324	Background: Ophthalmic ultrasound provides a quick and noninvasive evaluation of the orbit by allowing the clinician to view structures that may not be visible with routine equipment. It provides a detailed cross-sectional view of the globe and real-time display of the moving organ. There were no reports in the literature of ultrasonography being used by maxillofacial surgeons to assess the eye. …	n
971	Role of Ocular Ultrasonography to Distinguish Papilledema From Pseudopapilledema	y	y	2020	1070-8022		Journal of Neuro-Ophthalmology			2020-12-10					1070-8022	33296160		10.1097/wno.0000000000000984	BACKGROUND: We prospectively evaluated the sensitivity and specificity of ocular ultrasonography (OUS) to distinguish papilledema from pseudopapilledema. METHODS: Forty-nine study participants, with optic disc elevation, underwent neuro-ophthalmic evaluation, OUS, fundus photography, and optical coherence tomography (OCT) of the optic nerve head at the initial and follow-up visits (≤6 months apar…	y	2020-12-10
972	Role of ocular ultrasound in idiopathic intra-cranial hypertension	y	y	2015	1998-4022 0028-3886	292-294	Neurology India	63	2			63	292-294	2	1998-4022 0028-3886			10.4103/0028-3886.156330	Sir, We came across the original article titled "Idiopathic intracranial hypertension in paediatric population: A case series from India" by Arun Roy and colleagues [1] while researching the literature for our pediatric patients with idiopathic intra-cranial hypertension (IIH). At the outset, we would like to congratulate the authors for this large series which is probably the first from India. T…	n
973	Role of Orbital Ultrasound in the Assessment of Clinically Detected Papilledema	y	y	2019	0929-6441 (Print) 0929-6441	135-140	Journal of Medical Ultrasound	27	3	2019-12-24		27	135-140	3	0929-6441 (Print) 0929-6441	31867176		10.4103/jmu.Jmu_70_18	BACKGROUND: Increased intracranial pressure (ICP) is frequently seen, and it is considered a serious problem that needs a careful assessment and management, especially by easy and least invasive modalities. OBJECTIVE: The objective of the study is to assess the optic nerve sheath diameter (ONSD) using transorbital ultrasound (US) as a marker and indicator for diagnosing raised intracranial pressu…	y	2019-12-24
974	Role of ultrasonographic optic nerve sheath diameter in the diagnosis and follow-up of papilledema and its correlation with Frisén's severity grading	y	y	2019	0301-4738 (Print) 0301-4738	1310-1313	Indian Journal of Ophthalmology	67	8	2019-07-25		67	1310-1313	8	0301-4738 (Print) 0301-4738	31332116		10.4103/ijo.IJO_1827_18	PURPOSE: The aim of this study was to compare the ultrasonographic optic nerve sheath diameter (ONSD) in different grades of papilledema and in controls and to evaluate ONSD in atrophic papilledema/optic atrophy when raised ICP was suspected. METHODS: Prospective cross-sectional case-control study. Following an ocular examination, papilledema was graded clinically using modified Frisén's grading.…	n	2019-07-25
984	Serial optic nerve sheath diameter ultrasonography during pediatric diabetic ketoacidosis management: A pilot study	y	y	2016	1056-8727	1600-1602	Journal of Diabetes and Its Complications	30	8	2016-08-02		30	1600-1602	8	1056-8727	27476639		10.1016/j.jdiacomp.2016.07.010	OBJECTIVE: Intracranial hypertension is an infrequent but serious acute complication of pediatric diabetic ketoacidosis (DKA). Subclinical elevations of intracranial pressures however, may be more common, and can be indirectly evaluated with ultrasonography of the optic nerve sheath diameter (ONSD). In this pilot study, we report serial data on ONSD trajectories from five pediatric patients with …	n	2016-08-02
995	Sonographic assessment of optic nerve and ophthalmic vessels in patients with idiopathic intracranial hypertension	y	y	2018	0161-6412	728-735	Neurological Research	40	9	2018-05-26		40	728-735	9	0161-6412	29799769		10.1080/01616412.2018.1473097	BACKGROUND: Early diagnosis and proper monitoring of intracranial pressure (ICP) in idiopathic intracranial hypertension (IIH) could reduce morbidity. OBJECTIVES: The objective was to explore and monitor reflection of raised ICP in IIH on optic nerve sheath diameter (ONSD), papillary height and ophthalmic vessels hemodynamics, using transorbital sonography (TOS). METHODS: The study included 24 II…	y	2018-05-26
996	Sonographic assessment of the optic nerve and the central retinal artery in idiopathic intracranial hypertension	y	y	2020	0967-5868	292-297	Journal of Clinical Neuroscience	72		2019-09-22		72	292-297		0967-5868	31540860		10.1016/j.jocn.2019.09.003	Transorbital sonography easily detects papilledema and enlarged optic nerve sheath diameters (ONSD) in IIH (idiopathic intracranial hypertension) patients. As the central retinal artery is located within the optic nerve, its hemodynamic properties might be affected by the increased pressure. In this study we assessed the diagnostic usefulness of transorbital sonography in IIH with a special focus…	n	2019-09-22
997	Sonographic assessment of the optic nerve sheath diameter in the diagnosis of idiopathic intracranial hypertension	y	y	2016	0022-510x	122-127	Journal of the Neurological Sciences	361		2016-01-27		361	122-127		0022-510x	26810528		10.1016/j.jns.2015.12.032	OBJECTIVE: Sonographic assessment of the optic nerve sheath diameter (ONSD) is a useful technique in detecting raised intracranial pressure (ICP) in neurocritical care patients. Its utility in idiopathic intracranial hypertension (IIH) is less known. The aim of this study was to evaluate the diagnostic accuracy of ONSD for detecting IIH. MATERIAL AND METHODS: Ultrasound measurement of ONSD was pe…	n	2016-01-27
998	Sonographic assessment of the optic nerve sheath in idiopathic intracranial hypertension	y	y	2011	0340-5354	2014-2019	Journal of Neurology	258	11	2011-04-28		258	2014-2019	11	0340-5354	21523461		10.1007/s00415-011-6059-0	The aim of this work was to investigate the potential of ultrasound-based optic nerve sheath diameter (ONSD) measurements in detecting raised intracranial pressure in patients with idiopathic intracranial hypertension (IIH) and to describe ONSD response to lumbar puncture. In ten patients with newly diagnosed IIH, transorbital sonography was carried out to assess ONSD, OND (optic nerve diameter),…	y	2011-04-28
999	Sonographic assessment of the optic nerve sheath in idiopathic intracranial hypertension	y	y	2011	1015-9770	23	Cerebrovascular Diseases	31				31	23		1015-9770			10.1159/000329085	Background: To investigate the potential of ultrasound- based optic nerve sheath diameter (ONSD) measurements in detecting raised intracranial pressure in patients with idiopathic intracranial hypertension (IIH) and to describe ONSD response to lumbar puncture. methods: In ten patients with newly diagnosed IIH, transorbital sonography was carried out assessing ONSD, OND (optic nerve diameter) and…	y
1000	Sonographic consensual pupillary reflex	y	y	2012	1936-900X 1936-9018	524	Western Journal of Emergency Medicine	13	6			13	524	6	1936-900X 1936-9018			10.5811/westjem.2012.4.12100	Patients suffering from severe orbital trauma are at risk for numerous complications, including orbital compartment syndromes. This can result in an afferent pupillary defect, which must be evaluated for on physical examination. Unfortunately, these at-risk patients are often challenging to examine properly due to surrounding edema. Point-of-care ultrasonography can be used as an adjunct to the s…	n
1001	Sonographic evaluation of optic nerve diameter in children with raised intracranial pressure	y	y	2005	0278-4297 (Print) 0278-4297	143-147	Journal of Ultrasound in Medicine	24	2	2005-01-22		24	143-147	2	0278-4297 (Print) 0278-4297	15661943		10.7863/jum.2005.24.2.143	OBJECTIVE: The optic nerve is part of the central nervous system, and a rise in intracranial pressure (ICP) can directly affect the perioptic nerve space, leading to an increase in nerve diameter. Transorbital sonography is a safe and easy-to-perform method to measure optic nerve diameter for rapid diagnosis of increased ICP. METHODS: The optic nerve diameter was measured in 3 individual occasion…	n	2005-01-22
[truncated: 897 more rows]

## Sheet: Round 2 Resident Review by Abst
#	Title	Ghadi Review by Abstract	Resident Review by Abstract	Abstract	Date of Publication	ISBN	Pages	Journal	Volume	Column8	Column9	Column10	Volume 2	Pages 2	Issue 2	ISBN 2	Accession Number	Reason for Exclusion	DOI	Ghadi Abstracts	Edition	Column1	Column2	Column3
[truncated: 30 more rows]

[truncated: 5 more sheets: Dr. Chiem Review by Abstract Ro, Ghadis version, Data Extraction Sheet, Ghadis Sheet, Draft 1 - Do not use]
